# Supplementary material for: Computational Studies toward the Identification of CB2R-M1R Dual Modulators
Source: ACS Omega. 2026 Feb 19;11(8):13121–36. doi: 10.1021/acsomega.5c07866 (PMC12961564; doi:10.1021/acsomega.5c07866)
Supplement: Supplementary file 2 [file ao5c07866_si_002.xlsx]

## Sheet: CB2-Agonists
Molecule ChEMBL ID	CB2 SMILES	Standard Type	Standard Relation	Standard Value	Standard Units
CHEMBL109393	CCCCCCC(C)(C)c1cc(O)c2c(c1)OC(C)(C)c1ccc(C)cc1-2	EC50	=	0.79	nM
CHEMBL111148	CCCCCCC(C)(C)c1cc(O)c2c(c1)OC(C)(C)[C@@H]1CCC(C)=CC21	EC50	=	1.01	nM
CHEMBL111702	CCCCCCC(C)(C)c1cc(OC(C)=O)c2c(c1)OC(C)(C)c1ccc(C(=O)O)cc1-2	EC50	=	39.3	nM
CHEMBL111724	CCCCCCC(C)(C)c1cc(O)c2c(c1)OC(C)(C)c1ccc(CO)cc1-2	EC50	=	0.208	nM
CHEMBL113230	CCCCCCC(C)(C)c1cc(O)c2c(c1)oc(=O)c1ccc(C)cc12	EC50	=	4.6	nM
CHEMBL1203961	Cc1c(C(=O)C2C(C)(C)C2(C)C)c2ccccc2n1CCN1CCOCC1.Cl	EC50	=	227	nM
CHEMBL122972	CCCCC/C=C\C/C=C\C/C=C\C/C=C\CCCC(=O)OC(CO)CO	EC50	=	17	nM
CHEMBL123515	COc1ccc(/C=C2\C=C(CCN3CCOCC3)c3ccccc32)c2ccccc12	EC50	=	194	nM
CHEMBL127644	C1=C(CCN2CCOCC2)c2ccccc2/C1=C/c1cccc2ccccc12	EC50	=	138	nM
CHEMBL1277592	CCCCCC(C)(C)c1cc(Br)c2c(c1)OC(C)(C)[C@@H]1CC=C(C)C[C@@H]21	EC50	=	28.6	nM
CHEMBL1277593	CCCCCCC(C)(C)c1cc(Br)c2c(c1)OC(C)(C)[C@@H]1CC=C(C)C[C@@H]21	EC50	=	15	nM
CHEMBL1320425	Cc1nc(N2CCN(C)CC2)c2cc(-c3ccccc3)sc2n1	EC50	=	44.4	nM
CHEMBL1545328	O=C(CSc1nc2ccccc2s1)N1c2ccccc2Sc2ccc(Cl)cc21	EC50	=	90.5	nM
CHEMBL1592888	Cc1c(C(=O)c2cccc3ccccc23)c2cccc3c2n1[C@@H](CN1CCOCC1)CO3	EC50	=	62	nM
CHEMBL1641631	FC1(F)CCCN(Cc2cccc(-c3nc(-c4cccc(C(F)(F)F)c4)c[nH]3)c2)C1	EC50	=	25	nM
CHEMBL1641936	CCCCCn1cc(C(=O)NC23CC4CC(CC(C4)C2)C3)c(=O)cc1C	EC50	=	5.5	nM
CHEMBL1641937	CCCCCn1cc(C(=O)NC23CC4CC(CC(C4)C2)C3)c(=O)cc1C(C)(C)C	EC50	=	12.2	nM
CHEMBL1641938	CCCCCn1cc(C(=O)NC2CCCCC2)c(=O)cc1C(C)(C)C	EC50	=	7.8	nM
CHEMBL1641940	CCCCCn1cc(C(=O)N[C@@H](C)C23CC4CC(CC(C4)C2)C3)c(=O)cc1-c1ccccc1	EC50	=	6.5	nM
CHEMBL1641942	CCCCCn1cc(C(=O)NCC23CC4CC(CC(C4)C2)C3)c(=O)cc1-c1ccccc1	EC50	=	10.9	nM
CHEMBL1641944	CCCCn1cc(C(=O)NC23CC4CC(CC(C4)C2)C3)c(=O)cc1-c1ccccc1	EC50	=	7.4	nM
CHEMBL1641945	CCCCCn1cc(C(=O)NC23CC4CC(CC(C4)C2)C3)c(=O)cc1-c1ccccc1	EC50	=	3.2	nM
CHEMBL1641946	CCCCCCn1cc(C(=O)NC23CC4CC(CC(C4)C2)C3)c(=O)cc1-c1ccccc1	EC50	=	8.7	nM
CHEMBL1641947	CCCCCn1cc(C(=O)NC2CCCCC2)c(=O)cc1-c1ccccc1	EC50	=	1.9	nM
CHEMBL1641948	CCCCCn1cc(C(=O)N[C@@H]2CCCc3ccccc32)c(=O)cc1-c1ccccc1	EC50	=	1.9	nM
CHEMBL1641949	CCCCCn1cc(C(=O)N[C@H]2CCCc3ccccc32)c(=O)cc1-c1ccccc1	EC50	=	60	nM
CHEMBL1641950	CCCCCn1cc(C(=O)NN2CCCCC2)c(=O)cc1-c1ccccc1	EC50	=	26	nM
CHEMBL1641951	CCCCCn1cc(C(=O)Nc2cccc(C(F)(F)F)c2)c(=O)cc1-c1ccccc1	EC50	=	14	nM
CHEMBL1641952	CCCCCn1cc(C(=O)NC23CC4CC(CC(C4)C2)C3)c(=O)cc1-c1ccc(Cl)cc1	EC50	=	23	nM
CHEMBL1641953	CCCCCn1cc(C(=O)NC2CCCCC2)c(=O)cc1-c1ccc(Cl)cc1	EC50	=	22	nM
CHEMBL1641954	CCCCCn1cc(C(=O)Nc2cccc(C(F)(F)F)c2)c(=O)cc1-c1ccc(Cl)cc1	EC50	=	158	nM
CHEMBL1641959	CCCCCn1cc(C(=O)NC23CC4CC(CC(C4)C2)C3)c(=S)cc1-c1ccccc1	EC50	=	17	nM
CHEMBL1641960	CCCCCn1cc(C(=O)NC2CCCCC2)c(=S)cc1-c1ccccc1	EC50	=	27	nM
CHEMBL1641961	CCCCCn1cc(NC(=O)OC(C)(C)C)c(=O)cc1-c1ccccc1	EC50	=	164	nM
CHEMBL1641962	CCCCCn1cc(NC(=O)C2CCCCC2)c(=O)cc1-c1ccccc1	EC50	=	25	nM
CHEMBL1641963	CCCC(C)(C)c1ccc2c(c1)OC(C)(C)[C@@H]1CC=C(O)C[C@@H]21	EC50	=	145.6	nM
CHEMBL1644668	CC(C)n1cc(-c2cccc(C(F)(F)F)c2)nc1-c1cccc(CN2CCOCC2)c1	EC50	=	218	nM
CHEMBL1644669	FC(F)(F)c1cccc(-c2cn(CC3CC3)c(-c3cccc(CN4CCOCC4)c3)n2)c1	EC50	=	412	nM
CHEMBL1644672	CC(=O)n1cc(-c2cccc(C(F)(F)F)c2)nc1-c1cccc(CN2CCOCC2)c1	EC50	=	9	nM
CHEMBL1644673	O=C(c1ccccc1)n1cc(-c2cccc(C(F)(F)F)c2)nc1-c1cccc(CN2CCOCC2)c1	EC50	=	11	nM
CHEMBL1644675	FC(F)(F)c1cccc(-c2c[nH]c(-c3cccc(CN4CCOCC4)c3)n2)c1	EC50	=	8	nM
CHEMBL1644676	FC(F)(F)c1cccc(-c2c[nH]c(-c3cccc(CN4CCSCC4)c3)n2)c1	EC50	=	6	nM
CHEMBL1644677	C[C@H]1CN(Cc2cccc(-c3nc(-c4cccc(C(F)(F)F)c4)c[nH]3)c2)CCO1	EC50	=	25	nM
CHEMBL1644678	C[C@H]1COCCN1Cc1cccc(-c2nc(-c3cccc(C(F)(F)F)c3)c[nH]2)c1	EC50	=	169	nM
CHEMBL1644679	FC(F)(F)c1cccc(-c2c[nH]c(-c3cccc(CN4CCCCC4)c3)n2)c1	EC50	=	14	nM
CHEMBL1644680	CC1CCN(Cc2cccc(-c3nc(-c4cccc(C(F)(F)F)c4)c[nH]3)c2)CC1	EC50	=	21	nM
CHEMBL1644681	C[C@H]1CCCN(Cc2cccc(-c3nc(-c4cccc(C(F)(F)F)c4)c[nH]3)c2)C1	EC50	=	70	nM
CHEMBL1644682	FC1CCN(Cc2cccc(-c3nc(-c4cccc(C(F)(F)F)c4)c[nH]3)c2)CC1	EC50	=	9	nM
CHEMBL1644683	FC1(F)CCN(Cc2cccc(-c3nc(-c4cccc(C(F)(F)F)c4)c[nH]3)c2)CC1	EC50	=	5	nM
CHEMBL1644684	F[C@H]1CCCN(Cc2cccc(-c3nc(-c4cccc(C(F)(F)F)c4)c[nH]3)c2)C1	EC50	=	16	nM
CHEMBL1644685	O[C@H]1CCCN(Cc2cccc(-c3nc(-c4cccc(C(F)(F)F)c4)c[nH]3)c2)C1	EC50	=	113	nM
CHEMBL1644686	OC[C@H]1CCCN(Cc2cccc(-c3nc(-c4cccc(C(F)(F)F)c4)c[nH]3)c2)C1	EC50	=	61	nM
CHEMBL1644687	Brc1cccc(-c2c[nH]c(-c3cccc(CN4CCOCC4)c3)n2)c1	EC50	=	5	nM
CHEMBL1644688	C[C@H]1CN(Cc2cccc(-c3nc(-c4cccc(Cl)c4)c[nH]3)c2)CCO1	EC50	=	14	nM
CHEMBL1644689	FC1CCN(Cc2cccc(-c3nc(-c4cccc(Cl)c4)c[nH]3)c2)CC1	EC50	=	8	nM
CHEMBL1644690	CC1CCN(Cc2cccc(-c3nc(-c4cccc(Cl)c4Cl)c[nH]3)c2)CC1	EC50	=	25	nM
CHEMBL1644691	FC1CCN(Cc2cccc(-c3nc(-c4cccc(Cl)c4Cl)c[nH]3)c2)CC1	EC50	=	5	nM
CHEMBL1644732	FC1CCN(Cc2cccc(-c3nc(-c4ccc(Cl)cc4Cl)c[nH]3)c2)CC1	EC50	=	10	nM
CHEMBL1644733	COc1ccc(-c2c[nH]c(-c3cccc(CN4CCC(F)(F)CC4)c3)n2)c(F)c1	EC50	=	3	nM
CHEMBL1644735	COc1ccc(F)c(-c2c[nH]c(-c3cccc(CN4CCC(F)(F)CC4)c3)n2)c1	EC50	=	5	nM
CHEMBL1644736	COc1ccc(F)c(-c2c[nH]c(-c3cccc(CN4CCC(F)CC4)c3)n2)c1	EC50	=	5	nM
CHEMBL1644737	FC1CCN(Cc2ccccc2-c2nc(-c3cccc(C(F)(F)F)c3)c[nH]2)CC1	EC50	=	130	nM
CHEMBL1644739	Clc1cccc(-c2c[nH]c(-c3cccc(CN4CCCCC4)c3)n2)c1	EC50	=	10	nM
CHEMBL1644740	Clc1cccc(-c2c[nH]c(-c3cccc(CN4CCCCC4)c3)n2)c1Cl	EC50	=	8	nM
CHEMBL1644741	Clc1ccc(-c2c[nH]c(-c3cccc(CN4CCCCC4)c3)n2)c(Cl)c1	EC50	=	24	nM
CHEMBL1644742	COc1ccc(F)c(-c2c[nH]c(-c3cccc(CN4CCCCC4)c3)n2)c1	EC50	=	4	nM
CHEMBL1644743	CCOc1ccc(F)c(-c2c[nH]c(-c3cccc(CN4CCCCC4)c3)n2)c1	EC50	=	87	nM
CHEMBL1762277	CCCCc1ccc(NC(=O)N2CCCN(C(=O)CCC3CCCC3)CC2)cc1	EC50	=	136	nM
CHEMBL1762280	CCc1ccc(NC(=O)N2CCCN(C(=O)CCC3CCCC3)CC2)cc1	EC50	=	226	nM
CHEMBL1762281	CC(C)c1ccc(NC(=O)N2CCCN(C(=O)CCC3CCCC3)CC2)cc1	EC50	=	123	nM
CHEMBL1762282	CC(C)(C)c1ccc(NC(=O)N2CCCN(C(=O)CCC3CCCC3)CC2)cc1	EC50	=	85	nM
CHEMBL1762283	CC(C)(C)c1ccc(NC(=O)N2CCCN(C(=O)CC3CCCC3)CC2)cc1	EC50	=	60	nM
CHEMBL1762284	CC(C)(C)c1ccc(NC(=O)N2CCCN(C(=O)C3CCCC3)CC2)cc1	EC50	=	168	nM
CHEMBL1762285	CC(C)(C)c1ccc(NC(=O)N2CCCN(C(=O)C3CCCCC3)CC2)cc1	EC50	=	20	nM
CHEMBL1762286	CC(C)CCC(=O)N1CCCN(C(=O)Nc2ccc(C(C)(C)C)cc2)CC1	EC50	=	96	nM
CHEMBL1762287	CC(C)(C)c1ccc(NC(=O)N2CCCN(C(=O)c3ccc(Cl)cc3)CC2)cc1	EC50	=	9.8	nM
CHEMBL1762288	CC(C)(C)c1ccc(NC(=O)N2CCCN(C(=O)c3cc(Cl)cc(Cl)c3)CC2)cc1	EC50	=	215	nM
CHEMBL1762289	CC(C)(C)c1ccc(NC(=O)N2CCCN(C(=O)c3cc(Cl)ccc3Cl)CC2)cc1	EC50	=	87	nM
CHEMBL1762290	CC(C)(C)c1ccc(NC(=O)N2CCCN(C(=O)c3ccc(C(F)(F)F)cc3)CC2)cc1	EC50	=	2.7	nM
CHEMBL1762291	CN(C)c1ccc(C(=O)N2CCCN(C(=O)Nc3ccc(C(C)(C)C)cc3)CC2)cc1	EC50	=	49	nM
CHEMBL1762292	CC(C)(C)c1ccc(NC(=O)N2CCCN(C(=O)C3CCOCC3)CC2)cc1	EC50	=	111	nM
CHEMBL1762293	CC(C)(C)c1cc(NC(=O)N2CCCN(C(=O)C3CCOCC3)CC2)no1	EC50	=	67	nM
CHEMBL1762294	CC(C)(C)c1cc(NC(=O)N2CCCN(C(=O)C3CCOCC3)CC2)on1	EC50	=	26	nM
CHEMBL1762298	CC(C)(C)c1cnc(NC(=O)N2CCCN(C(=O)C3CCOCC3)CC2)s1	EC50	=	150	nM
CHEMBL1762299	O=C(Nc1ncc(-c2ccccc2)s1)N1CCCN(C(=O)C2CCOCC2)CC1	EC50	=	135	nM
CHEMBL1762301	O=C(Nc1nc(-c2ccccc2)cs1)N1CCCN(C(=O)C2CCOCC2)CC1	EC50	=	450	nM
CHEMBL1762421	CC(C)(C)c1cc(NC(=O)N2CCCN(C(=O)[C@H]3CC[C@@H](O)CC3)CC2)no1	EC50	=	8.4	nM
CHEMBL1762426	CC(C)(C)c1cc(NC(=O)N2CCCN(C(=O)CN3CCOCC3)CC2)no1	EC50	=	157	nM
CHEMBL1762427	CC(C)(C)c1cc(NC(=O)N2CCCN(C(=O)CN3CCS(=O)(=O)CC3)CC2)no1	EC50	=	107	nM
CHEMBL1762428	CC(C)(C)c1cc(NC(=O)N2CCCN(C(=O)N3CCOCC3)CC2)no1	EC50	=	177	nM
CHEMBL1762429	CC(C)(C)c1cc(NC(=O)N2CCCN(C(=O)N3CCS(=O)(=O)CC3)CC2)no1	EC50	=	135	nM
CHEMBL1762431	CC(C)(C)c1cc(NC(=O)N2CCCN(C(=O)N3CCC(S(C)(=O)=O)CC3)CC2)no1	EC50	=	426	nM
CHEMBL1762432	CC(C)(C)c1cc(NC(=O)N2CCCN(C(=O)NC3CCOCC3)CC2)no1	EC50	=	814	nM
CHEMBL1773877	Cc1ccc(-c2nc(C(=O)N3CCN(c4cc(C(=O)O)c5ccccc5c4)CC3)ncc2-c2ccc3c(c2)OCCO3)c(F)c1	EC50	=	61	nM
CHEMBL1774043	COc1ccc(-c2cnc(C(=O)N3CCN(c4cc(C(=O)O)c5ccccc5c4)CC3)nc2-c2ccc(C)cc2F)cc1	EC50	=	38	nM
CHEMBL1800163	CCS(=O)(=O)c1ccc2c(c1)nc(CC(C)(C)C)n2CC1CC1	EC50	=	2.9	nM
CHEMBL1800164	CN(C)CCS(=O)(=O)c1ccc2c(c1)nc(CC(C)(C)C)n2CC1CC1	EC50	=	32	nM
CHEMBL1800165	CC(C)(C)Cc1nc2cc(S(=O)(=O)CC(C)(C)O)ccc2n1CC1CC1	EC50	=	3.1	nM
CHEMBL1800166	CC(C)(C)Cc1nc2cc(S(=O)(=O)C(C)(C)CO)ccc2n1CC1CC1	EC50	=	1.2	nM
CHEMBL1800167	CC(C)(C)Cc1nc2cc(S(=O)(=O)Cc3ccccc3)ccc2n1CC1CC1	EC50	=	6.5	nM
CHEMBL1800168	CCS(=O)(=O)c1ccc2c(c1)nc(C(C)(C)C)n2CC1CC1	EC50	=	2.7	nM
CHEMBL1800169	CCS(=O)(=O)c1ccc2c(c1)nc(C(C)C)n2CC1CC1	EC50	=	132	nM
CHEMBL1800170	CCCc1nc2cc(S(=O)(=O)CC)ccc2n1CC1CC1	EC50	=	199	nM
CHEMBL1800171	CCS(=O)(=O)c1ccc2c(c1)nc(CC1CC1)n2CC1CC1	EC50	=	425	nM
CHEMBL1800172	CCS(=O)(=O)c1ccc2c(c1)nc(C1CCC1)n2CC1CC1	EC50	=	82	nM
CHEMBL1800173	CCS(=O)(=O)c1ccc2c(c1)nc(C1CCCC1)n2CC1CC1	EC50	=	25	nM
CHEMBL1800174	CCS(=O)(=O)c1ccc2c(c1)nc(C1(C)CC1)n2CC1CC1	EC50	=	51	nM
CHEMBL1800175	CCS(=O)(=O)c1ccc2c(c1)nc(C1(C)CCCC1)n2CC1CC1	EC50	=	9.6	nM
CHEMBL1800176	CCS(=O)(=O)c1ccc2c(c1)nc(CCC(C)C)n2CC1CC1	EC50	=	67	nM
CHEMBL1800177	CCS(=O)(=O)c1ccc2c(c1)nc(C(C)(C)C)n2C[C@@H]1CCCO1	EC50	=	11	nM
CHEMBL1800178	CCS(=O)(=O)c1ccc2c(c1)nc(C(C)(C)C)n2C1CC1	EC50	=	106	nM
CHEMBL1800179	CCS(=O)(=O)c1ccc2c(c1)nc(C(C)(C)C)n2CCOC(F)(F)F	EC50	=	5.3	nM
CHEMBL1800180	CCS(=O)(=O)c1ccc2c(c1)nc(C(C)(C)C)n2CCN(C)C	EC50	=	39	nM
CHEMBL1800653	CN(C)CCn1c(CC(C)(C)C)nc2cc(S(=O)(=O)CC(C)(C)O)ccc21	EC50	=	12	nM
CHEMBL1800654	CC(C)S(=O)(=O)c1ccc2c(c1)nc(CC(C)(C)C)n2CC1CC1	EC50	=	3.2	nM
CHEMBL1800655	CC(C)(C)Cc1nc2cc(S(=O)(=O)C(C)(C)C)ccc2n1CC1CC1	EC50	=	0.43	nM
CHEMBL1800690	O=C(Nc1ccc(Cl)c(Cl)c1)N1CCCN(c2ncc(C(F)(F)F)cc2Cl)CC1	EC50	=	154	nM
CHEMBL1800691	CC(C)(C)c1cc(NC(=O)N2CCCN(c3ncc(C(F)(F)F)cc3Cl)CC2)no1	EC50	=	5	nM
CHEMBL1800692	Cn1nc(C(C)(C)C)cc1NC(=O)N1CCCN(c2ncc(C(F)(F)F)cc2Cl)CC1	EC50	=	8	nM
CHEMBL1800693	CC(C)(C)c1csc(NC(=O)N2CCCN(c3ncc(C(F)(F)F)cc3Cl)CC2)n1	EC50	=	30	nM
CHEMBL1800694	FC(F)(F)c1cnc(N2CCCN(c3nc(-c4ccccc4)ns3)CC2)c(Cl)c1	EC50	=	30	nM
CHEMBL1800741	FC(F)(F)c1cnc(N2CCCN(c3nc4ccc(Cl)cc4s3)CC2)c(Cl)c1	EC50	=	180	nM
CHEMBL1800742	CC(C)(C)c1ccc2oc(N3CCCN(c4ncc(C(F)(F)F)cc4Cl)CC3)nc2c1	EC50	=	0.51	nM
CHEMBL1800744	CC(C)(C)c1cc(NC(=O)N2CCCN(c3ncccc3Cl)CC2)no1	EC50	=	280	nM
CHEMBL1800745	CC(C)(C)c1cc(NC(=O)N2CCCN(c3ccc(C(F)(F)F)cn3)CC2)no1	EC50	=	5	nM
CHEMBL1800746	CC(C)(C)c1cc(NC(=O)N2CCCN(c3ccc(C#N)cn3)CC2)no1	EC50	=	20	nM
CHEMBL1800748	CC(C)(C)c1cc(NC(=O)N2CCCN(c3cc(C#N)ccn3)CC2)no1	EC50	=	200	nM
CHEMBL1800750	CC(C)(C)c1ccc2oc(N3CCCN(C(=O)CC4CCCC4)CC3)nc2c1	EC50	=	2	nM
CHEMBL1800751	CC(C)(C)c1ccc2oc(N3CCCN(C(=O)C4CCOCC4)CC3)nc2c1	EC50	=	1	nM
CHEMBL1800752	CC(C)(C)c1ccc2oc(N3CCCN(C(=O)N4CCOCC4)CC3)nc2c1	EC50	=	6	nM
CHEMBL1800753	CC(C)(C)c1ccc2oc(N3CCCN(C(=O)N4CCS(=O)(=O)CC4)CC3)nc2c1	EC50	=	6	nM
CHEMBL1800754	O=C(C1CCOCC1)N1CCCN(c2nc3ccc(Cl)cc3s2)CC1	EC50	=	62	nM
CHEMBL1800757	O=C(C1CCOCC1)N1CCCN(c2nc(-c3ccccc3)ns2)CC1	EC50	=	60	nM
CHEMBL1800758	O=C(C1CCOCC1)N1CCCN(c2nc(C(F)(F)F)c(Cl)s2)CC1	EC50	=	60	nM
CHEMBL181633	COc1ccc(C(=O)c2c(C)n(CCN3CCOCC3)c3cc(I)ccc23)cc1	EC50	=	76.6	nM
CHEMBL1828805	CCCCCn1cc(C(=O)Nc2cccc3ccccc23)c2ccccc21	EC50	=	7,943	nM
CHEMBL1828807	COCCn1cc(C(=O)Nc2cccc3ccccc23)c2ccccc21	EC50	=	6.31	nM
CHEMBL1828809	CCCCCn1cc(C(=O)c2cccc3ccccc23)c2cccnc21	EC50	=	158.49	nM
CHEMBL1835119	CC(C)CN1C(=O)CN(Cc2ccc(-c3cccc(CN4CCCCC4)n3)cc2)C1=O	EC50	=	2,512	nM
CHEMBL1835120	CCCN1C(=O)CN(Cc2ccc(-c3cccc(CN4CCCCC4)n3)cc2)C1=O	EC50	=	1,259	nM
CHEMBL1835121	CCN1C(=O)CN(Cc2ccc(-c3cccc(CN4CCCCC4)n3)cc2)C1=O	EC50	=	10	nM
CHEMBL1835122	CN1C(=O)CN(Cc2ccc(-c3cccc(CN4CCCCC4)n3)cc2)C1=O	EC50	=	39.81	nM
CHEMBL1835123	CC(C)N1C(=O)CN(Cc2ccc(-c3cccc(CN4CCCCC4)n3)cc2)C1=O	EC50	=	12.59	nM
CHEMBL1835124	O=C1CN(Cc2ccc(-c3cccc(CN4CCCCC4)n3)cc2)C(=O)N1C1CC1	EC50	=	31.62	nM
CHEMBL1835125	O=C1CN(Cc2ccc(-c3cccc(CN4CCCCC4)n3)cc2)C(=O)N1C1CCC1	EC50	=	3,981	nM
CHEMBL1835126	O=C1CN(Cc2ccc(-c3cccc(CN4CCCCC4)n3)cc2)C(=O)N1CC1CC1	EC50	=	3,162	nM
CHEMBL1835127	O=C1CN(Cc2ccc(-c3cccc(CN4CCCCC4)n3)cc2)C(=O)N1CC(F)F	EC50	=	25.12	nM
CHEMBL1835128	O=C1CN(Cc2ccc(-c3cccc(CN4CCCCC4)n3)cc2)C(=O)N1CC(F)(F)F	EC50	=	3,162	nM
CHEMBL1835129	CCN1C(=O)CN(Cc2ccc(-c3ccc(F)c(CN4CCCCC4)n3)cc2)C1=O	EC50	=	1,585	nM
CHEMBL1835130	CCCN1C(=O)CN(Cc2ccc(-c3ccc(F)c(CN4CCCCC4)n3)cc2)C1=O	EC50	=	0.7943	nM
CHEMBL1835131	CC(C)CN1C(=O)CN(Cc2ccc(-c3ccc(F)c(CN4CCCCC4)n3)cc2)C1=O	EC50	=	2,512	nM
CHEMBL1835132	O=C1CN(Cc2ccc(-c3ccc(F)c(CN4CCCCC4)n3)cc2)C(=O)N1C1CC1	EC50	=	10	nM
CHEMBL1835133	O=C1CN(Cc2ccc(-c3ccc(F)c(CN4CCCCC4)n3)cc2)C(=O)N1CC1CC1	EC50	=	1,995	nM
CHEMBL1835134	O=C1CN(Cc2ccc(-c3ccc(F)c(CN4CCCCC4)n3)cc2)C(=O)N1CC1CCC1	EC50	=	2,512	nM
CHEMBL1835135	O=C1CN(Cc2ccc(-c3ccc(F)c(CN4CCCCC4)n3)cc2)C(=O)N1CC(F)F	EC50	=	2,512	nM
CHEMBL1835136	CC(C)CN1C(=O)CN(Cc2ccc(-c3cccc(CN4CCC[C@H](C)C4)n3)cc2)C1=O	EC50	=	12.59	nM
CHEMBL1835213	CC(C)CN1C(=O)CN(Cc2ccc(-c3ccc(F)c(CN4CCC[C@H](C)C4)n3)cc2)C1=O	EC50	=	2,512	nM
CHEMBL1835214	CC(C)CN1C(=O)CN(Cc2ccc(-c3cccc(CN4CCC[C@H](F)C4)n3)cc2)C1=O	EC50	=	0.3981	nM
CHEMBL1835215	CC(C)CN1C(=O)CN(Cc2ccc(-c3ccc(F)c(CN4CCC[C@H](F)C4)n3)cc2)C1=O	EC50	=	0.3981	nM
CHEMBL1835216	CC(C)CN1C(=O)CN(Cc2ccc(-c3ccc(F)c(CN4CCOCC4)n3)cc2)C1=O	EC50	=	7,943	nM
CHEMBL1835217	CC(C)CN1C(=O)CN(Cc2ccc(-c3cccc(CN4CCCC(F)(F)C4)n3)cc2)C1=O	EC50	=	1,995	nM
CHEMBL1835218	CC(C)CN1C(=O)CN(Cc2ccc(-c3ccc(F)c(CN4CCCC(F)(F)C4)n3)cc2)C1=O	EC50	=	0.5012	nM
CHEMBL1835219	CC(C)CN1C(=O)CN(Cc2ccc(-c3cccc(CN4CCS(=O)(=O)CC4)n3)cc2)C1=O	EC50	=	25.12	nM
CHEMBL1835220	CC(C)CN1C(=O)CN(Cc2ccc(-c3ccc(F)c(CN4CCS(=O)(=O)CC4)n3)cc2)C1=O	EC50	=	2,512	nM
CHEMBL1835221	CCN1C(=O)CN(Cc2ccc(-c3cccc(CC4CCCCC4)n3)cc2)C1=O	EC50	=	19.95	nM
CHEMBL1835222	O=C1CN(Cc2ccc(-c3ccc(F)c(CN4CCS(=O)(=O)CC4)n3)cc2)C(=O)N1C1CC1	EC50	=	10	nM
CHEMBL186674	CCCCCn1cc(C(=O)Cc2cccc(OC)c2)c2ccccc21	EC50	=	24.4	nM
CHEMBL188	Cc1c(C(=O)c2cccc3ccccc23)c2cccc3c2n1[C@H](CN1CCOCC1)CO3	EC50	=	86	nM
CHEMBL190461	C=C(C)[C@@H]1CCC(C)=C[C@H]1c1c(O)cc(CCCCC)cc1O	EC50	=	50.12	nM
CHEMBL1950829	COCCCNc1cc(S(=O)(=O)c2ccc3c(c2)nc(C(C)(C)C)n3CC2CCOCC2)ccn1	EC50	=	0.8	nM
CHEMBL1950830	COCCCOc1cc(S(=O)(=O)c2ccc3c(c2)nc(C(C)(C)C)n3CC2CCOCC2)ccn1	EC50	=	0.5	nM
CHEMBL1950831	COCCOc1cc(S(=O)(=O)c2ccc3c(c2)nc(C(C)(C)C)n3CC2CCOCC2)ccn1	EC50	=	1.3	nM
CHEMBL1950832	CC(C)(C)c1nc2cc(S(=O)(=O)c3ccnc(OCCCO)c3)ccc2n1CC1CCOCC1	EC50	=	1.2	nM
CHEMBL1950833	COCCCc1cc(S(=O)(=O)c2ccc3c(c2)nc(C(C)(C)C)n3CC2CCOCC2)ccn1	EC50	=	1.1	nM
CHEMBL1950834	CC(=O)NCCCCCc1cc(S(=O)(=O)c2ccc3c(c2)nc(C(C)(C)C)n3CC2CCOCC2)ccn1	EC50	=	5.6	nM
CHEMBL1950835	CC(=O)NCCc1cc(S(=O)(=O)c2ccc3c(c2)nc(C(C)(C)C)n3CC2CCOCC2)ccn1	EC50	=	1.4	nM
CHEMBL1950836	CC(C)(C)c1nc2cc(S(=O)(=O)CCCC(F)(F)F)ccc2n1CC1CCNCC1	EC50	=	240	nM
CHEMBL1950837	CC(C)(C)c1nc2cc(S(=O)(=O)CCCC(F)(F)F)ccc2n1CC1CCN(C=O)CC1	EC50	=	2.4	nM
CHEMBL1950838	CC(=O)N1CCC(Cn2c(C(C)(C)C)nc3cc(S(=O)(=O)CCCC(F)(F)F)ccc32)CC1	EC50	=	13	nM
CHEMBL1950839	CCC(=O)N1CCC(Cn2c(C(C)(C)C)nc3cc(S(=O)(=O)CCCC(F)(F)F)ccc32)CC1	EC50	=	19	nM
CHEMBL1950840	CC(C)(C)c1nc2cc(S(=O)(=O)CCCC(F)(F)F)ccc2n1CC1CCN(C(=O)C(F)(F)F)CC1	EC50	=	23	nM
CHEMBL1950920	COC(=O)N1CCC(Cn2c(C(C)(C)C)nc3cc(S(=O)(=O)CCCC(F)(F)F)ccc32)CC1	EC50	=	17	nM
CHEMBL1950922	CCS(=O)(=O)c1ccc2c(c1)nc(C(C)(C)C)n2CC1CCN(C=O)CC1	EC50	=	23	nM
CHEMBL1950923	CCS(=O)(=O)c1ccc2c(c1)nc(C(C)(C)C)n2CC1CCN(C(C)=O)CC1	EC50	=	8.4	nM
CHEMBL1950924	CCS(=O)(=O)c1ccc2c(c1)nc(C(C)(C)C)n2CC1CCS(=O)(=O)CC1	EC50	=	28	nM
CHEMBL1950925	CC(C)(C)c1nc2cc(S(=O)(=O)CC3CC3)ccc2n1CC1CCN(C=O)CC1	EC50	=	2.2	nM
CHEMBL1950926	CC(=O)N1CCC(Cn2c(C(C)(C)C)nc3cc(S(=O)(=O)CC4CC4)ccc32)CC1	EC50	=	8.2	nM
CHEMBL1950927	CC(C)(C)c1nc2cc(S(=O)(=O)CC3CC3)ccc2n1CC1CCS(=O)(=O)CC1	EC50	=	8.4	nM
CHEMBL1950928	CC(=O)N1CCC(Cn2c(C(C)(C)C)nc3cc(S(=O)(=O)C4CCCC4)ccc32)CC1	EC50	=	3.2	nM
CHEMBL1950929	COCCS(=O)(=O)c1ccc2c(c1)nc(C(C)(C)C)n2CC1CCN(C(C)=O)CC1	EC50	=	26	nM
CHEMBL1950930	CC(=O)N1CCC(Cn2c(C(C)(C)C)nc3cc(S(=O)(=O)CCCO)ccc32)CC1	EC50	=	145	nM
CHEMBL1950931	CC(=O)N1CCC(Cn2c(C(C)(C)C)nc3cc(S(=O)(=O)c4ccc(F)cc4)ccc32)CC1	EC50	=	2.9	nM
CHEMBL1950932	CC(=O)N1CCC(Cn2c(C(C)(C)C)nc3cc(S(=O)(=O)c4ccncc4)ccc32)CC1	EC50	=	4.6	nM
CHEMBL1950933	CC(C)(C)c1nc2cc(S(=O)(=O)c3nccs3)ccc2n1CC1CCN(C=O)CC1	EC50	=	8.4	nM
CHEMBL1950934	CC(=O)N1CCC(Cn2c(C(C)(C)C)nc3cc(S(=O)(=O)c4nccs4)ccc32)CC1	EC50	=	7.7	nM
CHEMBL200143	CCCCCn1cc(C(=O)N[C@H](C)c2ccccc2)c(=O)c2ccccc21	EC50	=	16.8	nM
CHEMBL2022698	O=C(NC1CCCCCC1)c1cccn(Cc2ccc(F)cc2)c1=O	EC50	=	6.31	nM
CHEMBL2057795	CCN1CCN(c2nc(C)nc3sc(-c4ccccc4)cc23)CC1	EC50	=	24.8	nM
CHEMBL2057796	Cc1nc(N2CCC(C)CC2)c2cc(-c3ccccc3)sc2n1	EC50	=	199	nM
CHEMBL2057797	CC(=O)N1CCN(c2nc(C)nc3sc(-c4ccccc4)cc23)CC1	EC50	=	184	nM
CHEMBL2057798	CCN1CCN(c2nc(C)nc3c2nc(-c2ccccc2Cl)n3C)CC1	EC50	=	4.6	nM
CHEMBL2057799	CCN1CCN(c2nc(C)nc3[nH]c(-c4ccccc4Cl)nc23)CC1	EC50	=	4.7	nM
CHEMBL2057800	Cc1nc(N2CCN(C)CC2)c2nc(-c3ccccc3Cl)n(C3CC3)c2n1	EC50	=	4.1	nM
CHEMBL2057801	Cc1nc(N2CCN(C)CC2)c2nc(-c3ccccc3Cl)n(CCO)c2n1	EC50	=	8.1	nM
CHEMBL2057802	COC(=O)NCCn1c(-c2ccccc2Cl)nc2c(N3CCN(C)CC3)nc(C)nc21	EC50	=	47.5	nM
CHEMBL2057803	Cc1nc(N2CCN(C)CC2)c2nc(-c3ccccc3Cl)n([C@@H]3CCOC3)c2n1	EC50	=	8.8	nM
CHEMBL2057804	Cc1nc(N2CCN(C)CC2)c2nc(-c3ccccc3Cl)n([C@H]3CCOC3)c2n1	EC50	=	22.8	nM
CHEMBL2071055	CCc1c(C(=O)OCCc2ccc(N3CCCCC3)cc2)[nH]c2ccc(Cl)cc12	EC50	=	130	nM
CHEMBL2151370	O=C(NC1CCCCC1)N1C[C@H](Cc2ccccc2)C(c2ccccc2)=N1	EC50	=	297	nM
CHEMBL2151379	Cc1ccc(C[C@H]2CN(C(=O)NC3CCCCC3)N=C2c2ccc(Cl)c(C)c2)cc1	EC50	=	371	nM
CHEMBL2151380	Cc1ccc(CC2CN(C(=O)NC3C4(C)CCC(C4)C3(C)C)N=C2c2ccc(Cl)c(C)c2)cc1	EC50	=	191	nM
CHEMBL2152800	CCn1cc(C(=O)N[C@@H]2C(C)(C)C3CC[C@]2(C)C3)c(=O)c2ccc(F)cc21	EC50	=	17.2	nM
CHEMBL2170528	CCCCCn1cc(C(=O)NC23CC4CC(CC(C4)C2)C3)c(=O)c(-c2ccc(CC)cc2)c1C	EC50	=	39.9	nM
CHEMBL2170529	CCCCCn1cc(C(=O)NC23CC4CC(CC(C4)C2)C3)c(=O)c(-c2ccncc2)c1C	EC50	=	114	nM
CHEMBL2170530	CCCCCn1cc(C(=O)NC23CC4CC(CC(C4)C2)C3)c(=O)c(I)c1C	EC50	=	11.9	nM
CHEMBL2170532	Cc1cc(=O)c(C(=O)NC23CC4CC(CC(C4)C2)C3)cn1CCCC(F)(F)F	EC50	=	17.3	nM
CHEMBL2170534	Cc1cc(=O)c(C(=O)NC23CC4CC(CC(C4)C2)C3)cn1CC1CCOCC1	EC50	=	47.4	nM
CHEMBL2170542	CCCCCn1cc(C(=O)NC2CCCCC2)c(=O)cc1C	EC50	=	49.9	nM
CHEMBL2170544	CCCCCn1cc(C(=O)N[C@@H](C)C23CC4CC(CC(C4)C2)C3)c(=O)cc1C	EC50	=	84.2	nM
CHEMBL2170545	CCCCCn1cc(C(=O)NC2C3CC4CC(C3)CC2C4)c(=O)cc1C	EC50	=	38.4	nM
CHEMBL2170546	CCCCCn1cc(C(=O)NCC23CC4CC(CC(C4)C2)C3)c(=O)cc1C	EC50	=	53.1	nM
CHEMBL2170547	CCCCCn1cc(C(=O)Nc2ccccc2)c(=O)cc1C(C)(C)C	EC50	=	8.3	nM
CHEMBL2170548	CCCCCn1cc(C(=O)NCC2CC2)c(=O)cc1C(C)(C)C	EC50	=	27.8	nM
CHEMBL2170549	CCCCCn1cc(C(=O)NC2C3CC4CC(C3)CC2C4)c(=O)cc1C(C)(C)C	EC50	=	452	nM
CHEMBL2170550	CCCCCn1cc(C(=O)N[C@@H](C)C23CC4CC(CC(C4)C2)C3)c(=O)cc1C(C)(C)C	EC50	=	47.1	nM
CHEMBL2170551	CCCCCn1cc(C(=O)NCC23CC4CC(CC(C4)C2)C3)c(=O)cc1C(C)(C)C	EC50	=	49.2	nM
CHEMBL2177249	CCCCCc1cc(OC)c2cc(Cc3cccc(OC)c3)c(=O)oc2c1	EC50	=	92	nM
CHEMBL2177253	CCCCCc1cc(OC)c2cc(Cc3ccccc3C)c(=O)oc2c1	EC50	=	213	nM
CHEMBL2177257	CCCCCc1cc(OC)c2cc(Cc3ccccc3OC)c(=O)oc2c1	EC50	=	14	nM
CHEMBL2179724	CCCCCCC(C)(C)c1cc(OC)c([C@H]2C=C(CO)[C@H]3C[C@@H]2C3(C)C)c(OC)c1	EC50	=	75.55	nM
CHEMBL2181540	CCCCCCC(C)(C)c1cc(O)c2cc(Cc3ccccc3O)c(=O)oc2c1	EC50	=	54	nM
CHEMBL2181544	CCCCC1(c2cc(O)c3cc(Cc4ccccc4O)c(=O)oc3c2)CCCC1	EC50	=	48	nM
CHEMBL2181546	CCCCC1(c2cc(O)c3cc(Cc4ccccc4O)c(=O)oc3c2)CCCCC1	EC50	=	179	nM
CHEMBL2204892	C[C@@H]1OCc2sc(NC(=O)CC(C)(C)C)c(C(=O)N3CC(F)(F)C3)c21	EC50	=	6	nM
CHEMBL2204893	O=C(Nc1sc2c(c1C(=O)N1CC(F)(F)C1)CCC(F)(F)C2)c1ccccc1Cl	EC50	=	49	nM
CHEMBL2204894	COCCNC(=O)c1c(NC(=O)c2ccccc2Cl)sc2c1CCC(F)(F)C2	EC50	=	46	nM
CHEMBL2204895	O=C(Nc1sc2c(c1C(=O)N1CC(F)(F)C1)CCC(F)(F)C2)c1ccccc1OC(F)(F)F	EC50	=	18	nM
CHEMBL2204896	COCCNC(=O)c1c(NC(=O)c2ccccc2OC(F)(F)F)sc2c1CCC(F)(F)C2	EC50	=	63	nM
CHEMBL2204897	COCCNC(=O)c1c(NC(=O)C2CCC2)sc2c1CCCC2	EC50	=	201	nM
CHEMBL2204898	COCCNC(=O)c1c(NC(=O)CN2CCCCC2)sc2c1CCCC2	EC50	=	152	nM
CHEMBL2204899	COCCNC(=O)c1c(NC(=O)[C@@H]2CCCN2C(=O)C2CC2)sc2c1CCCC2	EC50	=	344	nM
CHEMBL2204900	COC1CN(C(=O)c2c(NC(=O)CC(C)(C)C)sc3c2CCCC3)C1	EC50	=	47	nM
CHEMBL2204901	COC1CN(C(=O)c2c(NC(=O)CN3CCCCC3)sc3c2CCCC3)C1	EC50	=	219	nM
CHEMBL2204902	CC(C)(C)CC(=O)Nc1sc2c(c1C(=O)N1CC(F)(F)C1)CCCC2	EC50	=	5.4	nM
CHEMBL2204903	O=C(CN1CCCCC1)Nc1sc2c(c1C(=O)N1CC(F)(F)C1)CCCC2	EC50	=	56	nM
CHEMBL2204904	O=C(CN1CCCC1)Nc1sc2c(c1C(=O)N1CC(F)(F)C1)CCCC2	EC50	=	394	nM
CHEMBL2204905	CC(C)(C)CC(=O)Nc1sc2c(c1C(=O)N1CCC(F)(F)CC1)CCCC2	EC50	=	4.7	nM
CHEMBL2204906	O=C(CN1CCCCC1)Nc1sc2c(c1C(=O)N1CCC(F)(F)CC1)CCCC2	EC50	=	26	nM
CHEMBL2204907	O=C(CN1CCCC1)Nc1sc2c(c1C(=O)N1CCC(F)(F)CC1)CCCC2	EC50	=	209	nM
CHEMBL2204908	COCCNC(=O)c1c(NC(=O)c2ccccc2Cl)sc2c1CCC2	EC50	=	137	nM
CHEMBL2204909	O=C(Nc1sc2c(c1C(=O)NCC1CC1)CCC2)c1ccccc1Cl	EC50	=	106	nM
CHEMBL2205578	CC1(C)CCc2sc(NC(=O)c3ccccc3Cl)c(C(=O)NCC3CC3)c21	EC50	=	0.55	nM
CHEMBL2205579	CC(C)(C)CC(=O)Nc1sc2c(c1C(=O)N1CCC(F)(F)CC1)C(C)(C)CC2	EC50	=	129	nM
CHEMBL2205580	CC(C)(C)CC(=O)Nc1sc2c(c1C(=O)NCC1CC1)C(C)(C)CC2	EC50	=	6.4	nM
CHEMBL2205581	COCCNC(=O)c1c(NC(=O)CC(C)(C)C)sc2c1C(C)(C)CC2	EC50	=	5.9	nM
CHEMBL2205582	C[C@@H]1OCc2sc(NC(=O)CC(C)(C)C)c(C(=O)N3CCCCC3)c21	EC50	=	40	nM
CHEMBL2205583	COCCNC(=O)c1c(NC(=O)c2ccccc2OC(F)(F)F)sc2c1CCOC2	EC50	=	96	nM
CHEMBL2205584	COCCNC(=O)c1c(NC(=O)c2c(F)cccc2C(F)(F)F)sc2c1CCOC2	EC50	=	24	nM
CHEMBL2205585	COCC(C)(C)NC(=O)c1c(NC(=O)c2ccccc2C(F)(F)F)sc2c1CCOC2	EC50	=	41	nM
CHEMBL2205586	COCC(C)(C)NC(=O)c1c(NC(=O)c2ccccc2OC(F)(F)F)sc2c1CCOC2	EC50	=	101	nM
CHEMBL2205587	COCC(C)(C)NC(=O)c1c(NC(=O)c2c(F)cccc2C(F)(F)F)sc2c1CCOC2	EC50	=	74	nM
CHEMBL2205588	COC1CN(C(=O)c2c(NC(=O)c3ccccc3C(F)(F)F)sc3c2CCOC3)C1	EC50	=	15	nM
CHEMBL2205589	COC1CN(C(=O)c2c(NC(=O)c3ccccc3OC(F)(F)F)sc3c2CCOC3)C1	EC50	=	38	nM
CHEMBL2205590	COC1CN(C(=O)c2c(NC(=O)c3c(F)cccc3C(F)(F)F)sc3c2CCOC3)C1	EC50	=	24	nM
CHEMBL2205591	O=C(Nc1sc2c(c1C(=O)N1CC(F)(F)C1)CCOC2)c1ccccc1C(F)(F)F	EC50	=	2.5	nM
CHEMBL2205592	O=C(Nc1sc2c(c1C(=O)N1CC(F)(F)C1)CCOC2)c1ccccc1OC(F)(F)F	EC50	=	4.7	nM
CHEMBL2205593	O=C(Nc1sc2c(c1C(=O)N1CC(F)(F)C1)CCOC2)c1c(F)cccc1C(F)(F)F	EC50	=	6.5	nM
CHEMBL2205594	O=C(Nc1sc2c(c1C(=O)N1CCC(F)(F)CC1)CCOC2)c1ccccc1C(F)(F)F	EC50	=	1.4	nM
CHEMBL2205595	O=C(Nc1sc2c(c1C(=O)N1CCC(F)(F)CC1)CCOC2)c1ccccc1OC(F)(F)F	EC50	=	3.3	nM
CHEMBL2205596	O=C(Nc1sc2c(c1C(=O)N1CCC(F)(F)CC1)CCOC2)c1c(F)cccc1C(F)(F)F	EC50	=	3.6	nM
CHEMBL2205597	COCCNC(=O)c1c(NC(=O)CC(C)(C)C)sc2c1CCCC2	EC50	=	23	nM
CHEMBL2205599	COCCNC(=O)c1c(NC(=O)C2CCCC2)sc2c1CCCC2	EC50	=	71	nM
CHEMBL2205600	COCCNC(=O)c1c(NC(=O)C2CCCC2)sc2c1CCOC2	EC50	=	313	nM
CHEMBL2205604	CC(C)c1ccccc1C(=O)Nc1sc2c(c1C(=O)N1CCOCC1)CCOC2	EC50	=	35	nM
CHEMBL2205606	O=C(Nc1sc2c(c1C(=O)N1CCOCC1)CCOC2)c1ccccc1OC(F)F	EC50	=	488	nM
CHEMBL2205607	O=C(Nc1sc2c(c1C(=O)N1CCOCC1)CCOC2)c1ccccc1OC(F)(F)F	EC50	=	103	nM
CHEMBL2205609	O=C(Nc1sc2c(c1C(=O)N1CCOCC1)CCOC2)c1ccccc1C(F)(F)F	EC50	=	35	nM
CHEMBL2205610	O=C(Nc1sc2c(c1C(=O)N1CCOCC1)CCOC2)c1c(F)cccc1C(F)(F)F	EC50	=	95	nM
CHEMBL2205615	O=C(Nc1sc2c(c1C(=O)N1CCCCC1)CCOC2)c1ccccc1C(F)(F)F	EC50	=	3	nM
CHEMBL2205616	O=C(Nc1sc2c(c1C(=O)N1CCCCC1)CCOC2)c1ccccc1OC(F)(F)F	EC50	=	9.5	nM
CHEMBL2205617	O=C(Nc1sc2c(c1C(=O)N1CCCCC1)CCOC2)c1c(F)cccc1C(F)(F)F	EC50	=	14	nM
CHEMBL2205618	O=C(Nc1sc2c(c1C(=O)NCC1CC1)CCOC2)c1ccccc1OC(F)(F)F	EC50	=	35	nM
CHEMBL2205619	O=C(Nc1sc2c(c1C(=O)NCC1CC1)CCOC2)c1c(F)cccc1C(F)(F)F	EC50	=	11	nM
CHEMBL2205620	COCCNC(=O)c1c(NC(=O)c2ccccc2C(F)(F)F)sc2c1CCOC2	EC50	=	17	nM
CHEMBL2205621	O=C(Nc1sc2c(c1C(=O)N1CCOCC1)CCCC2)c1ccccc1Cl	EC50	=	10	nM
CHEMBL2205622	O=C(Nc1sc2c(c1C(=O)N1CCOCC1)CCOC2)c1ccccc1Cl	EC50	=	227	nM
CHEMBL2205623	O=C(Nc1sc2c(c1C(=O)N1CCOCC1)CCOC2)c1c(Cl)cccc1Cl	EC50	=	695	nM
CHEMBL2218896	CCCCCCC(C)(C)c1cc(O)c2c(c1)OC(C)(C)C1CCC(=O)CC21	EC50	=	15.85	nM
CHEMBL225357	O=C(NCC1CCOCC1)c1cnc(Nc2cccc(Cl)c2Cl)nc1C(F)(F)F	EC50	=	80	nM
CHEMBL225411	O=C(NCC1CCOCC1)c1cnc(Nc2ccc(Cl)cc2Cl)nc1C(F)(F)F	EC50	=	63	nM
CHEMBL225412	O=C(NCC1CCOCC1)c1cnc(Nc2cc(Cl)cc(Cl)c2)nc1C(F)(F)F	EC50	=	33	nM
CHEMBL225413	O=C(NCC1CCOCC1)c1cnc(Nc2cccc(Cl)c2F)nc1C(F)(F)F	EC50	=	125	nM
CHEMBL225464	O=C(NCC1CCOCC1)c1cnc(Nc2cc(Cl)ccc2F)nc1C(F)(F)F	EC50	=	125	nM
CHEMBL225466	O=C(NCC1CCOCC1)c1cnc(Nc2cccc(F)c2F)nc1C(F)(F)F	EC50	=	400	nM
CHEMBL226018	N#Cc1ccc(CNC(=O)c2cnc(Nc3cccc(Cl)c3)nc2C(F)(F)F)cc1	EC50	=	220	nM
CHEMBL226067	O=C(NCC1CCCCC1)c1cnc(Nc2cccc(Cl)c2)nc1C(F)(F)F	EC50	=	80	nM
CHEMBL226154	O=C(NCc1ccccc1)c1cnc(Nc2cccc(Cl)c2)nc1C(F)(F)F	EC50	=	245	nM
CHEMBL226204	N#Cc1cccc(Nc2ncc(C(=O)NCc3ccccc3)c(C(F)(F)F)n2)c1	EC50	=	455	nM
CHEMBL226208	N#Cc1ccc(Nc2ncc(C(=O)NCc3ccccc3)c(C(F)(F)F)n2)cc1	EC50	=	400	nM
CHEMBL226209	O=C(NCc1ccccc1)c1cnc(Nc2cccc(F)c2)nc1C(F)(F)F	EC50	=	310	nM
CHEMBL226260	O=C(NCc1ccccc1)c1cnc(Nc2cccc(Br)c2)nc1C(F)(F)F	EC50	=	230	nM
CHEMBL226316	COc1cccc(Nc2ncc(C(=O)NCc3ccccc3)c(C(F)(F)F)n2)c1	EC50	=	465	nM
CHEMBL226385	O=C(NCC1CCOCC1)c1cnc(Nc2cccc(Cl)c2)nc1C(F)(F)F	EC50	=	50	nM
CHEMBL226386	O=C(NCC1CCCC1)c1cnc(Nc2cccc(Cl)c2)nc1C(F)(F)F	EC50	=	80	nM
CHEMBL226419	COc1ccccc1Nc1ncc(C(=O)NCc2ccccc2)c(C(F)(F)F)n1	EC50	=	158	nM
CHEMBL227899	O=C(NCC1CCC1)c1cnc(Nc2cccc(Cl)c2)nc1C(F)(F)F	EC50	=	40	nM
CHEMBL227947	O=C(NCC1CC1)c1cnc(Nc2cccc(Cl)c2)nc1C(F)(F)F	EC50	=	80	nM
CHEMBL2316259	CCCCCn1cc(C(=O)NC23CC4CC(CC(C4)C2)C3)c(=O)c2c(C)c(C)sc21	EC50	=	34	nM
CHEMBL2316261	CCCCCn1cc(C(=O)NC23CC4CC(CC(C4)C2)C3)c(=O)n2ncnc12	EC50	=	87	nM
CHEMBL2316269	CCCCCn1cc(C(=O)NC23CC4CC(CC(C4)C2)C3)c(=O)c2c(CC)nn(C)c21	EC50	=	162	nM
CHEMBL2316273	CCCCCn1cc(C(=O)NC2CCCCCC2)c(=O)c2cnn(C)c21	EC50	=	404	nM
CHEMBL2316274	CCCCCn1cc(C(=O)NC23CC4CC(CC(C4)C2)C3)c(=O)c2cnn(C)c21	EC50	=	41	nM
CHEMBL2316279	CCCCCn1cc(C(=O)NC2CCCCC2)c(=O)c2c(C)noc21	EC50	=	14.3	nM
CHEMBL2316280	CCCCCn1cc(C(=O)NC2CCCCCC2)c(=O)c2c(C)noc21	EC50	=	35	nM
CHEMBL2316281	CCCCCn1cc(C(=O)NC23CC4CC(CC(C4)C2)C3)c(=O)c2c(C)noc21	EC50	=	83	nM
CHEMBL2316282	CCCCCn1cc(C(=O)NC2CCCCC2)c(=O)c2c(C)csc21	EC50	=	107	nM
CHEMBL2316283	CCCCCn1cc(C(=O)NC2CCCCCC2)c(=O)c2c(C)csc21	EC50	=	65	nM
CHEMBL2316284	CCCCCn1cc(C(=O)NC23CC4CC(CC(C4)C2)C3)c(=O)c2c(C)csc21	EC50	=	31	nM
CHEMBL2316285	CCCCCn1cc(C(=O)NC2CCCCC2)c(=O)c2c(C)nn(C)c21	EC50	=	323	nM
CHEMBL2316288	C=CCn1cc(C(=O)NC2CCCCC2)c(=O)c2c(C)nn(C)c21	EC50	=	587	nM
CHEMBL2316296	CCCCCn1cc(C(=O)N[C@H]2CC[C@H](C)CC2)c(=O)c2c(C)nn(C)c21	EC50	=	58	nM
CHEMBL2316297	CCCCCn1cc(C(=O)N[C@H]2CC[C@@H](C)CC2)c(=O)c2c(C)nn(C)c21	EC50	=	52	nM
CHEMBL2316298	CCCCCn1cc(C(=O)NC2CCCCCC2)c(=O)c2c(C)nn(C)c21	EC50	=	51	nM
CHEMBL2316299	CCCCCn1cc(C(=O)NC23CC4CC(CC(C4)C2)C3)c(=O)c2c(C)nn(C)c21	EC50	=	49	nM
CHEMBL2316300	CCCCCn1cc(C(=O)NC23CC4CC(C)(CC(C)(C4)C2)C3)c(=O)c2c(C)nn(C)c21	EC50	=	45	nM
CHEMBL2316301	CCCCCn1cc(C(=O)N[C@@H](C)CCC(C)C)c(=O)c2c(C)nn(C)c21	EC50	=	827	nM
CHEMBL2331607	CCCCCCC(C)(C)c1cc(OC)c(C2C=C(CO)[C@H]3C[C@@H]2C3(C)C)c(OC)c1	EC50	=	85	nM
CHEMBL2338170	CC(=O)c1ccccc1NC(=O)C12CC3CC(CC(C3)C1)C2	EC50	=	100	nM
CHEMBL2338171	CCOC(=O)c1ccccc1NC(=O)C12CC3CC(CC(C3)C1)C2	EC50	=	15	nM
CHEMBL2338173	O=C(NC12CC3CC(CC(C3)C1)C2)c1nn(CCN2CCOCC2)c2ccccc12	EC50	=	58	nM
CHEMBL2338174	CO[C@H]1CCN(C(=O)C23CC4CC(CC(C4)C2)C3)c2ccccc21	EC50	=	27	nM
CHEMBL2338175	CCO[C@H]1CCN(C(=O)C23CC4CC(CC(C4)C2)C3)c2ccccc21	EC50	=	1.8	nM
CHEMBL2338176	COCCO[C@H]1CCN(C(=O)C23CC4CC(CC(C4)C2)C3)c2ccccc21	EC50	=	20	nM
CHEMBL2338177	CN1CCN(C(=O)C23CC4CC(CC(C4)C2)C3)c2ccccc21	EC50	=	29	nM
CHEMBL2338178	O=C(N1CCc2ccccc21)C12CC3CC(CC(C3)C1)C2	EC50	=	23	nM
CHEMBL2338179	O=C(N1Cc2ccccc2C1)C12CC3CC(CC(C3)C1)C2	EC50	=	20	nM
CHEMBL2338181	CC1(C)CN(C(=O)C23CC4CC(CC(C4)C2)C3)c2ccccc21	EC50	=	16	nM
CHEMBL2338182	Cc1cccc2c1CCN2C(=O)C12CC3CC(CC(C3)C1)C2	EC50	=	4	nM
CHEMBL2338183	O=C(N1CCc2cc(F)ccc21)C12CC3CC(CC(C3)C1)C2	EC50	=	4.6	nM
CHEMBL2338184	O=C(N1CCc2ccc(C(F)(F)F)cc21)C12CC3CC(CC(C3)C1)C2	EC50	=	15	nM
CHEMBL2338185	Cc1cccc2c1N(C(=O)C13CC4CC(CC(C4)C1)C3)CC2	EC50	=	55	nM
CHEMBL2338186	O=C(NC12CC3CC(CC(C3)C1)C2)N1Cc2ccccc2C1	EC50	=	22	nM
CHEMBL2338187	O=C(N1CCc2ccccc21)C12CC3CC(CC1C3)C2	EC50	=	22	nM
CHEMBL2338188	O=C(C1C2CC3CC(C2)CC1C3)N1CCc2ccccc21	EC50	=	7	nM
CHEMBL2338189	O=C(N1CCc2ccccc21)C12CC3CC(CC(O)(C3)C1)C2	EC50	=	490	nM
CHEMBL2349625	CCc1c(C)sc(NC(=O)C23CC4CC(CC(C4)C2)C3)c1C(=O)OC	EC50	=	197	nM
CHEMBL235747	Cc1c(C(C)(C)C)s/c(=N\S(=O)(=O)c2ccccc2)n1C	EC50	=	110	nM
CHEMBL236374	Cc1c(C(C)(C)C)s/c(=N\S(=O)(=O)c2cccc3ccccc23)n1CC1CC1	EC50	=	7.2	nM
CHEMBL2387541	CCCc1cc(O)c2c(c1)OC(C)(C)[C@@H]1CCC(C)=C[C@@H]21	EC50	=	38	nM
CHEMBL2414018	COc1ccccc1-c1cc(C(=O)NC23CC4CC(CC(C4)C2)C3)no1	EC50	=	2.56	nM
CHEMBL2414020	CCCOc1ccccc1-c1cc(C(=O)NC23CC4CC(CC(C4)C2)C3)no1	EC50	=	2.21	nM
CHEMBL2414021	CCCCOc1ccccc1-c1cc(C(=O)NC23CC4CC(CC(C4)C2)C3)no1	EC50	=	2.9	nM
CHEMBL2414022	CCCCCOc1ccccc1-c1cc(C(=O)NC23CC4CC(CC(C4)C2)C3)no1	EC50	=	2.9	nM
CHEMBL2414023	CCCCCCOc1ccccc1-c1cc(C(=O)NC23CC4CC(CC(C4)C2)C3)no1	EC50	=	3.4	nM
CHEMBL2414028	CCCCCOc1ccccc1-c1cc(C(=O)NC2C3CC4CC(C3)CC2C4)no1	EC50	=	14.8	nM
CHEMBL2414029	CCCCCOc1ccccc1-c1cc(C(=O)NC23CC4CC(CC2C4)C3)no1	EC50	=	4.8	nM
CHEMBL2414031	CCCCCOc1ccccc1-c1cc(C(=O)NC2CCC2)no1	EC50	=	4.4	nM
CHEMBL2414032	CCCCCOc1ccccc1-c1cc(C(=O)NC2CCCC2)no1	EC50	=	2.1	nM
CHEMBL2414033	CCCCCOc1ccccc1-c1cc(C(=O)NC2CCCCC2)no1	EC50	=	1.9	nM
CHEMBL2414035	CCCCCOc1ccccc1-c1cc(C(=O)NC2CCCCCC2)no1	EC50	=	11.1	nM
CHEMBL2414036	CCCCCOc1ccccc1-c1cc(C(=O)NC2CCCCCCC2)no1	EC50	=	1.8	nM
CHEMBL2441251	CCCCCn1c2ccccc2c2cc(C(=O)N3CCCCC3)ccc21	EC50	=	10.5	nM
CHEMBL2441464	CS(=O)(=O)NCCCn1c2ccccc2c2cc(C(=O)N3CCCCC3)ccc21	EC50	=	7.3	nM
CHEMBL244403	CCCCCOc1ccc(C(=O)c2cccc3ccccc23)c2ccccc12	EC50	=	27.9	nM
CHEMBL246952	O=C(N1CCCc2ccccc21)C12CC3CC(CC(C3)C1)C2	EC50	=	72	nM
CHEMBL247651	Cc1c(C(C)(C)C)s/c(=N\C(=O)c2cccc(OC(F)(F)F)c2)n1CC1CC1	EC50	=	7.6	nM
CHEMBL247938	Cc1ccc(C(=O)Nc2ccccc2)cc1S(=O)(=O)N1CCCCC1	EC50	=	139	nM
CHEMBL247996	Cc1c(C(C)(C)C)s/c(=N\C(=O)c2cccc(Br)c2)n1CC1CC1	EC50	=	0.3	nM
CHEMBL248014	COCCn1c(C)c(C(C)(C)C)s/c1=N\C(=O)c1cccc(C(F)(F)F)c1	EC50	=	5.6	nM
CHEMBL248015	CCOCCn1c(C)c(C(C)(C)C)s/c1=N\C(=O)c1cccc(C(F)(F)F)c1	EC50	=	2	nM
CHEMBL248385	Cc1c(C(C)(C)C)s/c(=N\C(=O)c2cc(C(F)(F)F)ccc2F)n1CC1CC1	EC50	=	1.5	nM
CHEMBL248386	Cc1ccc(C(F)(F)F)cc1C(=O)/N=c1\sc(C(C)(C)C)c(C)n1CC1CC1	EC50	=	2.7	nM
CHEMBL248387	Cc1c(C(C)(C)C)s/c(=N\C(=O)c2cc(C(F)(F)F)ccc2N(C)C)n1CC1CC1	EC50	=	7.3	nM
CHEMBL249024	CC1CCN(C(=O)c2ccc3c(c2)c2c(n3S(C)(=O)=O)CN(C3CCCC3)C2)CC1	EC50	=	0.6	nM
CHEMBL249025	CCS(=O)(=O)n1c2c(c3cc(C(=O)N4CCC(C)CC4)ccc31)CN(C1CCCC1)C2	EC50	=	0.8	nM
CHEMBL250026	C=CCn1c2c(c3cc(C(=O)N4CCC(C)CC4)ccc31)CN(C1CCCC1)C2	EC50	=	5	nM
CHEMBL250427	CCCCCc1cc(O)c2c(c1)CC(C)(C)[C@@H]1CCC(C)=C[C@@H]21	EC50	=	13.5	nM
CHEMBL250491	CCCS(=O)(=O)n1c2c(c3cc(C(=O)N4CCC(C)CC4)ccc31)CN(C1CCCC1)C2	EC50	=	6.7	nM
CHEMBL250493	CCS(=O)(=O)n1c2c(c3cc(C(=O)N4CCCCC4)ccc31)CN(C1CCCC1)C2	EC50	=	1.7	nM
CHEMBL250607	CCS(=O)(=O)n1c2c(c3cc(C(=O)N4CCC(C)CC4)ccc31)CN([C@@H]1CCCCO1)C2	EC50	=	1.7	nM
CHEMBL250608	C=CCN1Cc2c(n(S(=O)(=O)CC)c3ccc(C(=O)N4CCC(C)CC4)cc23)C1	EC50	=	0.3	nM
CHEMBL250609	CCS(=O)(=O)n1c2c(c3cc(C(=O)N4CCC(C)CC4)ccc31)CN(C(C)C)C2	EC50	=	0.9	nM
CHEMBL250626	CC1CCN(C(=O)c2ccc3c(c2)c2c(n3S(=O)(=O)c3ccccc3)CN(C3CCCC3)C2)CC1	EC50	=	15.6	nM
CHEMBL250808	CCCCN1Cc2c(n(S(=O)(=O)CC)c3ccc(C(=O)N4CCC(C)CC4)cc23)C1	EC50	=	2.7	nM
CHEMBL250809	CCS(=O)(=O)n1c2c(c3cc(C(=O)N4CCC(C)CC4)ccc31)CN(CC1CC1)C2	EC50	=	0.5	nM
CHEMBL252044	O=C(c1ccc(Cl)c(S(=O)(=O)N2CCCC2)c1)N1CC[C@@H]2CCCC[C@H]2C1	EC50	=	3	nM
CHEMBL252279	Cc1ccc(C(=O)N2CCC3CCCCC3C2)cc1S(=O)(=O)N1CCCC1	EC50	=	4	nM
CHEMBL252280	Cc1ccc(C(=O)N2CCC3CCCCC3C2)cc1S(=O)(=O)N1CCC1	EC50	=	13	nM
CHEMBL252536	CCCC(C)(C)c1cc(O)c2c(c1)OC(C)(C)[C@@H]1CC=C(C)C[C@@H]21	EC50	=	31.62	nM
CHEMBL252859	Cc1ccc(C(=O)NC2CCCCC2)cc1S(=O)(=O)N1CCCCC1	EC50	=	14	nM
CHEMBL252878	Cc1ccc(C(=O)N2CCC3CCCCC3C2)cc1S(=O)(=O)N1CCCCCC1	EC50	=	2	nM
CHEMBL253056	Cc1ccc(C(=O)N(C)C2CCCCC2)cc1S(=O)(=O)N1CCCCC1	EC50	=	119	nM
CHEMBL253058	Cc1ccc(C(=O)N[C@H](C)C2CCCCC2)cc1S(=O)(=O)N1CCCCC1	EC50	=	18	nM
CHEMBL253059	Cc1ccc(C(=O)N2CCCCC2)cc1S(=O)(=O)N1CCCCC1	EC50	=	82	nM
CHEMBL253074	Cc1ccc(C(=O)N2CCC3CCCCC3C2)cc1S(=O)(=O)N1CCOCC1	EC50	=	5	nM
CHEMBL253259	Cc1ccccc1NC(=O)c1ccc(C)c(S(=O)(=O)N2CCCCC2)c1	EC50	=	154	nM
CHEMBL253260	Cc1ccc(C(=O)Nc2ccccc2C(F)(F)F)cc1S(=O)(=O)N1CCCCC1	EC50	=	2	nM
CHEMBL253265	Cc1ccc(C(=O)N2CCCC3CCCCC32)cc1S(=O)(=O)N1CCCCC1	EC50	=	6	nM
CHEMBL253462	Cc1ccc(C(=O)Nc2cccc(Cl)c2)cc1S(=O)(=O)N1CCCCC1	EC50	=	27	nM
CHEMBL253463	Cc1ccc(C(=O)Nc2ccccc2S(C)(=O)=O)cc1S(=O)(=O)N1CCCCC1	EC50	=	6	nM
CHEMBL253472	Cc1ccc(C(=O)N2CCC3CCCCC3C2)cc1S(=O)(=O)NCC(C)C	EC50	=	14	nM
CHEMBL253754	CC(=O)NCCCS(=O)(=O)c1ccc2c(c1)nc(C(C)(C)C)n2CC1CCOCC1	EC50	=	100	nM
CHEMBL254146	Cc1ccc(C(=O)Nc2cccc3cccnc23)cc1S(=O)(=O)N1CCCCC1	EC50	=	4	nM
CHEMBL254325	Cc1ccc(C(=O)N2CCC3CCCCC3C2)cc1S(=O)(=O)N1CCS(=O)(=O)CC1	EC50	=	2	nM
CHEMBL254340	Cc1ccc(C(=O)Nc2ccc3ccccc3n2)cc1S(=O)(=O)N1CCCCC1	EC50	=	195	nM
CHEMBL254529	Cc1ccc(C(=O)N2CCC3CCCCC3C2)cc1S(=O)(=O)N1CCC(O)CC1	EC50	=	215	nM
CHEMBL254530	Cc1ccc(C(=O)NC2CCCCC2)cc1S(=O)(=O)N1CCCC1	EC50	=	21	nM
CHEMBL254730	CC(C)c1ccc(C(=O)NC2CCCCC2)cc1S(=O)(=O)N1CCCC1	EC50	=	4	nM
CHEMBL254731	O=C(NC1CCCCC1)c1ccc(Cl)c(S(=O)(=O)N2CCCC2)c1	EC50	=	3	nM
CHEMBL254971	CC(C)(C)c1nc2cc(S(=O)(=O)Cc3ccc(C#N)cc3)ccc2n1CC1CCCCC1	EC50	=	0.5	nM
CHEMBL255096	Cc1ccc(C(=O)N[C@H]2CC3CC[C@@]2(C)C3(C)C)cc1S(=O)(=O)N1CCOCC1	EC50	=	14	nM
CHEMBL255474	Cc1ccc(C(=O)N[C@@H]2C(C)(C)[C@H]3CC[C@]2(C)C3)cc1S(=O)(=O)N1CCOCC1	EC50	=	4.6	nM
CHEMBL255519	CC(C)(C)c1nc2cc(S(=O)(=O)c3ccccc3)ccc2n1CC1CCCCC1	EC50	=	1.2	nM
CHEMBL255681	Cc1ccc(C(=O)NC2C(C)CCCC2C)cc1S(=O)(=O)N1CCOCC1	EC50	=	44	nM
CHEMBL256110	Cc1ccc(C(=O)NC2C3CC4CC(C3)CC2C4)cc1S(=O)(=O)N1CCOCC1	EC50	=	12	nM
CHEMBL256316	CC(C)(C)c1nc2cc(S(=O)(=O)CCN)ccc2n1CC1CCOCC1	EC50	=	10	nM
CHEMBL256534	CCS(=O)(=O)c1ccc2c(c1)nc(C(C)(C)C)n2CC1CCCCC1	EC50	=	0.8	nM
CHEMBL256752	CC1(C)[C@H]2CC[C@](C)(C2)[C@@H]1NC(=O)c1ccc(Br)c(S(=O)(=O)N2CCCCC2)c1	EC50	=	6.6	nM
CHEMBL256753	CC1(C)[C@H]2CC[C@](C)(C2)[C@@H]1NC(=O)c1ccc(Br)c(S(=O)(=O)N2CCCC2)c1	EC50	=	4.3	nM
CHEMBL256781	CCOc1ccc(Cc2nc3cc(S(=O)(=O)CC)ccc3n2CC2CCOCC2)cc1	EC50	=	4	nM
CHEMBL256962	CC1(C)[C@H]2CC[C@](C)(C2)[C@@H]1NC(=O)c1ccc(Br)c(S(=O)(=O)N2CCOCC2)c1	EC50	=	8.8	nM
CHEMBL256992	CCOc1ccc(Cc2nc3cc([S@@](=O)CC)c(Cl)cc3n2CC2CCCCC2)cc1	EC50	=	6.3	nM
CHEMBL256993	CCOc1ccc(Cc2nc3cc(S(=O)(=O)CC)c(Cl)cc3n2CC2CCCCC2)cc1	EC50	=	5	nM
CHEMBL257193	CCOc1ccc(Cc2nc3cc(SCC)c(Cl)cc3n2CC2CCCCC2)cc1	EC50	=	125	nM
CHEMBL257612	CC(C)(C)c1nc2cc(S(=O)(=O)CCC#N)ccc2n1CC1CCOCC1	EC50	=	4	nM
CHEMBL257613	CC(C)(C)c1nc2cc(S(=O)(=O)CCC(F)(F)F)ccc2n1CC1CCOCC1	EC50	=	1.3	nM
CHEMBL257817	CC(C)(C)c1nc2cc(S(=O)(=O)CC3CC3)ccc2n1CC1CCOCC1	EC50	=	1.3	nM
CHEMBL258169	CCOc1ccc(Cc2nc3cc(S(=O)(=O)CC)c(Cl)cc3n2CC2CCOCC2)cc1	EC50	=	20	nM
CHEMBL258197	CCS(=O)(=O)c1ccc2c(c1)nc(C)n2CC1CCCCC1	EC50	=	31	nM
CHEMBL258242	Cc1ccc(C(=O)NC(C(C)(C)C)C(C)(C)C)cc1S(=O)(=O)N1CCOCC1	EC50	=	21	nM
CHEMBL258243	Cc1ccc(C(=O)NCC23CC4CC(CC(C4)C2)C3)cc1S(=O)(=O)N1CCOCC1	EC50	=	25	nM
CHEMBL258244	Cc1ccc(C(=O)NC23CC4CC(CC(C4)C2)C3)cc1S(=O)(=O)N1CCOCC1	EC50	=	48	nM
CHEMBL258381	CCOc1ccc(Cc2nc3cc([S@@](=O)CC)c(Cl)cc3n2CC2CCOCC2)cc1	EC50	=	20	nM
CHEMBL259113	CC(C)(C)c1nc2cc(S(=O)(=O)c3ccncc3)ccc2n1CC1CCOCC1	EC50	=	1.2	nM
CHEMBL259253	CC1(C)C(C(=O)c2cn(CC3CCOCC3)c3cccc(O)c23)C1(C)C	EC50	=	64	nM
CHEMBL259321	CC(C)(C)c1nc2cc(S(=O)(=O)c3ccc(CN)cc3)ccc2n1CC1CCOCC1	EC50	=	5	nM
CHEMBL259322	CC(=O)N(C)Cc1ccc(S(=O)(=O)c2ccc3c(c2)nc(C(C)(C)C)n3CC2CCOCC2)cc1	EC50	=	1.6	nM
CHEMBL259462	CC1(C)C(C(=O)c2cn(CC3CCOCC3)c3ccc(N)cc23)C1(C)C	EC50	=	10	nM
CHEMBL259463	CC1(C)C(C(=O)c2cn(CC3CCOCC3)c3ccc(Br)cc23)C1(C)C	EC50	=	280	nM
CHEMBL260666	CC(C)(C)c1nc2cc(S(=O)(=O)c3ccco3)ccc2n1CC1CCOCC1	EC50	=	0.4	nM
CHEMBL261031	Cn1c(C(C)(C)C)c/c(=N\C(=O)c2cccc(C(F)(F)F)c2Cl)n1CC1CC1	EC50	=	1.5	nM
CHEMBL261347	CC(C)(C)c1nc2cc(S(=O)(=O)c3ccnc(F)c3)ccc2n1CC1CCOCC1	EC50	=	0.8	nM
CHEMBL261495	CCCCCC(C)(C)c1ccc([C@@H]2CCC[C@@H](O)C2)cc1	EC50	=	39.6	nM
CHEMBL262865	CC1(C)C(C(=O)c2cn(CCN3CCOCC3)c3ccccc23)C1(C)C	EC50	=	0.52	nM
CHEMBL264154	Cn1c(C(C)(C)C)c/c(=N\C(=O)c2cccc(C(F)(F)F)c2F)n1CC1CCC1	EC50	=	0.32	nM
CHEMBL264521	CCCCCn1cc(C(=O)NC2C3CC4CC(C3)CC2C4)c(=O)c2ccccc21	EC50	=	24.8	nM
CHEMBL265449	CC(C)(C)c1nc2cc(S(=O)(=O)c3c(Cl)cccc3Cl)ccc2n1CC1CCOCC1	EC50	=	0.4	nM
CHEMBL265694	CC(C)(C)c1nc2cc(S(=O)(=O)c3cccc(C#N)c3)ccc2n1CC1CCOCC1	EC50	=	0.5	nM
CHEMBL269477	COc1ccccc1NC(=O)c1ccc(C)c(S(=O)(=O)N2CCCCC2)c1	EC50	=	21	nM
CHEMBL270546	CC1(C)C(C(=O)c2cn(CC3CCOCC3)c3cc(OCc4ccccc4)ccc23)C1(C)C	EC50	=	135	nM
CHEMBL270955	CC1(C)C(C(=O)c2cn(CC3CCOCC3)c3ccc(O)cc23)C1(C)C	EC50	=	7	nM
CHEMBL271158	CC1(C)C(C(=O)c2cn(CC3CCOCC3)c3ccccc23)C1(C)C	EC50	=	2.7	nM
CHEMBL271814	CC1(C)C(C(=O)c2cn(CCN3CCOCC3)c3cccc(N)c23)C1(C)C	EC50	=	50	nM
CHEMBL271837	CC1(C)C(C(=O)c2cn(CCN3CCOCC3)c3cc(O)ccc23)C1(C)C	EC50	=	186	nM
CHEMBL272176	CC1(C)C(C(=O)c2cn(CC3CCOCC3)c3cc(O)c(O)cc23)C1(C)C	EC50	=	21	nM
CHEMBL272754	Cc1c(C(=O)/N=c2\cc(C(C)(C)C)n(C)n2CC2CC2)cccc1C(F)(F)F	EC50	=	4.4	nM
CHEMBL272868	CC1(C)C(C(=O)c2cn(CC3CCOCC3)c3cc4c(cc23)OCO4)C1(C)C	EC50	=	18	nM
CHEMBL272882	COc1ccc2c(c1)c(C(=O)C1C(C)(C)C1(C)C)cn2CC1CCOCC1	EC50	=	61	nM
CHEMBL307696	CCCCCCC(C)(C)c1cc(O)c2c(c1)OC(C)(C)[C@@H]1CC=C(CO)C[C@@H]21	EC50	=	4.1	nM
CHEMBL3085420	O=C(c1cn(CC2CCOCC2)c2ccccc12)[C@@H]1CC12CCCCC2	EC50	=	14	nM
CHEMBL3085421	O=C(c1cn(CCN2CCOCC2)c2ccccc12)[C@@H]1CC12CCCCC2	EC50	=	42	nM
CHEMBL3086844	C/C=C/C=C/C=C/CC/C=C/C=C/C(=O)NCC(C)C	EC50	=	41.7	nM
CHEMBL3092883	COc1ccccc1-c1nc2c(N3CCN(C)CC3)nc(C)nc2n1C1CCOCC1.Cl	EC50	=	97.4	nM
CHEMBL3092884	COc1cccc(-c2nc3c(N4CCN(C)CC4)nc(C)nc3n2C2CCOCC2)c1.Cl	EC50	=	108	nM
CHEMBL3092885	Cc1nc(N2CCN(C)CC2)c2nc(-c3ccccc3C#N)n(C3CCOCC3)c2n1.Cl	EC50	=	106	nM
CHEMBL3092886	Cc1nc(N2CCN(C)CC2)c2nc(-c3ccccc3F)n(C3CCOCC3)c2n1.Cl	EC50	=	82.7	nM
CHEMBL3092887	Cc1nc(N2CCN(C)CC2)c2nc(-c3ccccc3C3CC3)n(C3CCOCC3)c2n1.Cl	EC50	=	21.3	nM
CHEMBL3092888	Cc1nc(N2CCN(C)CC2)c2nc(-c3ccccc3C)n(C3CCOCC3)c2n1.Cl	EC50	=	15.9	nM
CHEMBL3092889	CCc1ccccc1-c1nc2c(N3CCN(C)CC3)nc(C)nc2n1C1CCOCC1.Cl	EC50	=	14.1	nM
CHEMBL3092890	COc1ccc(-c2nc3c(N4CCN(C)CC4)nc(C)nc3n2C2CCOCC2)c(C)c1.Cl	EC50	=	82.4	nM
CHEMBL3092891	COCCn1c(-c2ccccc2Cl)nc2c(N3CCN(CCF)CC3)nc(C)nc21.Cl	EC50	=	4.5	nM
CHEMBL3092892	COCCn1c(-c2ccccc2Cl)nc2c(N3CCN(C(C)=O)CC3)nc(C)nc21.Cl	EC50	=	10.4	nM
CHEMBL3092893	COCCn1c(-c2ccccc2Cl)nc2c(N3CCN4C(=O)CC[C@H]4C3)nc(C)nc21.Cl	EC50	=	8.4	nM
CHEMBL3092894	CC(=O)NCCn1c(-c2ccccc2Cl)nc2c(N3CCN(C)CC3)nc(C)nc21.Cl	EC50	=	53.8	nM
CHEMBL3092895	Cc1nc(N2CCN(C)CC2)c2nc(-c3ccccc3Cl)n(CCN3CCCC3=O)c2n1.Cl	EC50	=	62	nM
CHEMBL3092896	Cc1nc(N2CCN(C)CC2)c2nc(-c3ccccc3Cl)n(CCS(C)(=O)=O)c2n1.Cl	EC50	=	20.3	nM
CHEMBL3092897	Cc1nc(N2CCN(C)CC2)c2nc(-c3ccccc3Cl)n(C3CC3)c2n1.Cl	EC50	=	4.1	nM
CHEMBL3092899	Cc1nc(N2CCN(C)CC2)c2nc(-c3ccccc3Cl)n([C@@H]3CCOC3)c2n1.Cl	EC50	=	8.8	nM
CHEMBL3092901	Cc1nc(N2CCN(C)CC2)c2nc(-c3ccccc3Cl)n(C3CCOCC3)c2n1.Cl	EC50	=	20.1	nM
CHEMBL3092902	Cc1nc(N2CCN(C)CC2)c2nc(-c3cccc(Cl)c3)n(C3CCOCC3)c2n1.Cl	EC50	=	71.4	nM
CHEMBL3092903	Cc1nc(N2CCN(C)CC2)c2nc(-c3ccccc3C(F)(F)F)n(C3CCOCC3)c2n1.Cl	EC50	=	13.6	nM
CHEMBL3092904	Cc1nc(N2CCN(C)CC2)c2nc(-c3cccc(C(F)(F)F)c3)n(C3CCOCC3)c2n1.Cl	EC50	=	53.1	nM
CHEMBL3092905	CCN1CCN(c2nc(C)nc3c2nc(-c2ccccc2Cl)n3C)CC1.Cl	EC50	=	4.6	nM
CHEMBL3092906	CCN1CCN(c2nc(C)nc3[nH]c(-c4ccccc4Cl)nc23)CC1.Cl	EC50	=	4.7	nM
CHEMBL3092907	Cc1nc(N2CCN(C)CC2)c2nc(-c3ccccc3Cl)n(CCO)c2n1.Cl	EC50	=	8.1	nM
CHEMBL3092908	CCN1CCN(c2nc(C)nc3c2nc(-c2ccccc2Cl)n3CCOC)CC1.Cl	EC50	=	6.8	nM
CHEMBL3099054	CC(C)(O)c1cc(-c2nc(NCCc3ccc(F)cc3)nc(OCF)n2)ccc1Cl	EC50	=	0.78	nM
CHEMBL3114513	O=C(NCc1cccc(Cl)c1)c1nc2c(-c3ccccc3)cccc2[nH]1	EC50	=	165	nM
CHEMBL3114514	O=C(NCc1ccccc1F)c1nc2c(-c3ccccc3)cccc2[nH]1	EC50	=	256	nM
CHEMBL3114515	O=C(NCc1cccc(C(F)(F)F)c1)c1nc2c(-c3ccccc3)cccc2[nH]1	EC50	=	256	nM
CHEMBL3114516	O=C(NCc1ccccc1Cl)c1nc2c(-c3ccccc3)cccc2[nH]1	EC50	=	443	nM
CHEMBL3114519	CCn1c(C(=O)NCc2ccccc2Cl)nc2c(-c3ccccc3)cccc21	EC50	=	9.9	nM
CHEMBL3114520	CCn1c(C(=O)NCc2cccc(Cl)c2)nc2c(-c3ccccc3)cccc21	EC50	=	40	nM
CHEMBL3114521	CCn1c(C(=O)NCc2ccccc2F)nc2c(-c3ccccc3)cccc21	EC50	=	45	nM
CHEMBL3114522	CCn1c(C(=O)NCc2ccc(C#N)cc2)nc2c(-c3ccccc3)cccc21	EC50	=	84	nM
CHEMBL3114524	O=C(NC12CC3CC(CC(C3)C1)C2)c1nc2c(-c3ccccc3)cccc2[nH]1	EC50	=	1.9	nM
CHEMBL3114525	O=C(NC[C@H](O)CO)c1nc2c(-c3ccccc3)cccc2[nH]1	EC50	=	6.3	nM
CHEMBL3114526	CC(C)(C)CNC(=O)c1nc2c(-c3ccccc3)cccc2[nH]1	EC50	=	14.7	nM
CHEMBL3114527	O=C(NCC1(CO)CCCC1)c1nc2c(-c3ccccc3)cccc2[nH]1	EC50	=	24.6	nM
CHEMBL3114528	O=C(NCC1(CO)CCCCC1)c1nc2c(-c3ccccc3)cccc2[nH]1	EC50	=	43	nM
CHEMBL3114529	O=C(NC1(CO)CCCCC1)c1nc2c(-c3ccccc3)cccc2[nH]1	EC50	=	236	nM
CHEMBL3114530	CCn1c(C(=O)NCC(C)(C)C)nc2c(-c3ccccc3)cccc21	EC50	=	490	nM
CHEMBL3139138	CCN1CCN(c2nc(C)nc3c2nc(-c2ccccc2Cl)n3CCOC)CC1	EC50	=	6.8	nM
CHEMBL3139150	CC(=O)NCCn1c(-c2ccccc2Cl)nc2c(N3CCN(C)CC3)nc(C)nc21	EC50	=	53.8	nM
CHEMBL3139186	Cc1nc(N2CCN(C)CC2)c2nc(-c3ccccc3Cl)n(C3CCOCC3)c2n1	EC50	=	20.1	nM
CHEMBL320408	CCCCCCC(C)(C)c1cc(O)c2c(c1)OC(C)(C)[C@@H]1CC=C(C(=O)O)CC21	EC50	=	116.2	nM
CHEMBL3233029	C[C@H](NS(=O)(=O)/C=C/c1n[nH]c2c1CCCC[C@@H]2Cc1cccc(F)c1)c1ccccc1	EC50	=	9	nM
CHEMBL3234673	CC(C)(C)Cc1nc2cc(S(=O)(=O)C(C)(C)C(N)=O)ccc2n1CC1CC1	EC50	=	0.91	nM
CHEMBL3234674	CC(C)(C)Cc1nc2cc(S(=O)(=O)C3(C(N)=O)CC3)ccc2n1CC1CC1	EC50	=	0.15	nM
CHEMBL3234675	CN(C)CCn1c(CC(C)(C)C)nc2cc(S(=O)(=O)C3CN(C(N)=O)C3)ccc21	EC50	=	4.8	nM
CHEMBL3234676	CC[C@H](C)Cn1c(C(C)(C)C)nc2cc(S(=O)(=O)c3ccnc(F)c3)ccc21	EC50	=	0.26	nM
CHEMBL3234678	FC1(F)CCN(Cc2nc(-c3cccc(C(F)(F)F)c3)n3ccccc23)CC1	EC50	=	17	nM
CHEMBL3234679	CNC(=O)[C@@H](NC(=O)c1nc(-c2ccccc2)n2c1CN(C)CCC2)C(C)(C)C	EC50	=	10	nM
CHEMBL3234680	O=C(NC12CC3CC(CC(C3)C1)C2)c1nn(-c2ccc(Cl)c(Cl)c2)c2c1CCCC2	EC50	=	2.5	nM
CHEMBL3234681	CC(C)(C)NC(=O)c1nn(-c2ccc(F)cc2F)c2c1[C@H]1CC[C@@H]2C1	EC50	=	0.61	nM
CHEMBL3234684	O=C(N[C@H](CO)c1ccccc1)c1n[nH]c2c1CCCC[C@H]2Cc1cccc(Cl)c1	EC50	=	12	nM
CHEMBL3234686	Cc1nc(N2CCN(C)CC2)c2nc(-c3ccccc3Cl)n([C@@H](C)CO)c2n1	EC50	=	22.4	nM
CHEMBL3234688	O=C(NC1CCCC1)c1ccc2c(c1)N(S(=O)(=O)c1ccc(F)cc1)CCS2	EC50	=	1	nM
CHEMBL3234693	CCNC(=O)c1c(NC(=O)C23CC4CC(CC(C4)C2)C3)sc2c1CCOC2	EC50	=	21	nM
CHEMBL3234698	Cn1c(C2(C)CC2)c/c(=N\C(=O)c2cc(C(F)(F)F)ccc2OCC(C)(C)O)n1C[C@H]1CCCO1	EC50	=	0.47	nM
CHEMBL3234699	CC(C)(C)c1cn(C[C@H]2CCCO2)/c(=N/C(=O)c2cc(C(F)(F)F)ccc2OCc2ccccn2)s1	EC50	=	1	nM
CHEMBL3234701	CC(C)CCS(=O)(=O)C(C)(C)C(=O)Nc1cc(C(C)(C)C)no1	EC50	=	0.04	nM
CHEMBL3234702	CC(C)(CO)c1cc(NC(=O)C(C)(C)S(=O)(=O)C2CCOCC2)on1	EC50	=	11	nM
CHEMBL3234703	COc1ccc(-c2nnc(NC(=O)C(C)(C)S(=O)(=O)C3CCOCC3)[nH]2)cc1	EC50	=	0.66	nM
CHEMBL3234704	CN(C1CCOCC1)C(C)(C)C(=O)Nc1cc(C(C)(C)CO)no1	EC50	=	56	nM
CHEMBL3234705	Cc1sc(NC(=O)N2CCCN(C(=O)C3CCC(F)(F)CC3)CC2)nc1C(C)(C)C	EC50	=	0.7	nM
CHEMBL3234706	CC(C)(C)c1cc(NC(=O)[C@@H]2CCCN2c2ccc(C(F)(F)F)cn2)no1	EC50	=	0.07	nM
CHEMBL3234709	O=S(=O)(c1ccc2c(c1)C1C3CCC(C3)C1C(c1ccccc1)N2)N1CCOCC1	EC50	=	0.56	nM
CHEMBL3235054	CC1CN1S(=O)(=O)c1ccc2c(c1)C1(OCCCO1)C(=O)N2CC1CC1	EC50	=	2	nM
CHEMBL3235055	O=C(NC1(c2ccccn2)CCC1)C1=NN(c2c[n+]([O-])ccn2)C2C1C[C@@H]1C[C@H]21	EC50	=	32	nM
CHEMBL3235058	CC(C)(C)c1cc(NC(=O)[C@@H]2CCN2c2ccc(C(F)(F)F)cn2)no1	EC50	=	1.15	nM
CHEMBL3235059	CC(C)(C)c1cc(NC(=O)[C@@H]2CCCCN2c2ccc(C(F)(F)F)cn2)no1	EC50	=	0.093	nM
CHEMBL32362	CCCc1ccc(O)c(-c2cc(CCC)ccc2O)c1	EC50	=	170	nM
CHEMBL3310157	CCCCn1c(Cc2ccc(OCC)cc2)nc2cc(C(=O)N(CC)CC)ccc21	EC50	=	173.78	nM
CHEMBL3310158	CCOc1ccc(Cc2nc3cc(C(=O)OC)ccc3n2CCC(C)C)cc1	EC50	=	295.12	nM
CHEMBL3323682	C=CCNC(=O)CCCCCCCOc1cc(O)cc(C(C)(C)CCCCCC)c1	EC50	=	44.7	nM
CHEMBL3323685	CCCCCc1cc(O)cc(OCCCCCCCCCCC(=O)Nc2ccccc2)c1	EC50	=	701.2	nM
CHEMBL3329945	CCCCCc1cc(O)c2c(c1)OC(C)(C)C1=C2C[C@@H](C)CC1	EC50	=	10.9	nM
CHEMBL3329946	CCCCCc1cc(O)c2c(c1)OC(C)(C)C1=C2C[C@H](C)CC1	EC50	=	17.4	nM
CHEMBL334533	CCCCCCC(C)(C)c1cc(O)c2c(c1)OC(C)(C)[C@H]1CC=C(CO)C[C@H]21	EC50	=	0.2512	nM
CHEMBL3352832	COCC(C)(C)c1cc(NC(=O)[C@@H]2CCC(=O)N2c2ccc(C(F)(F)F)cc2)on1	EC50	=	12	nM
CHEMBL3352843	CC(C)(CO)NC(=O)c1nn(-c2ccncn2)c2c1C[C@H]1C[C@@H]21	EC50	=	420.2	nM
CHEMBL3353427	CC1CCC(NC(=O)c2cc3cccnc3n(CCCCO)c2=O)CC1	EC50	=	23.7	nM
CHEMBL3353436	CC1CCC(NC(=O)c2cc3cccnc3n(CCCCF)c2=O)CC1	EC50	=	20.6	nM
CHEMBL3353801	CCCCSc1nnc2c(n1)[nH]c1ccccc12	EC50	=	296	nM
CHEMBL3353802	N#Cc1ccccc1CSc1nnc2c(n1)[nH]c1ccccc12	EC50	=	112	nM
CHEMBL3353812	O=[N+]([O-])c1ccccc1CSc1nnc2c(n1)[nH]c1ccccc12	EC50	=	33	nM
CHEMBL3353822	N#Cc1ccccc1CSc1nnc2c(n1)[nH]c1cccc(Br)c12	EC50	=	39	nM
CHEMBL3353823	O=[N+]([O-])c1ccccc1CSc1nnc2c(n1)[nH]c1cccc(Br)c12	EC50	=	37	nM
CHEMBL3353827	N#Cc1ccccc1CSc1nnc2c(n1)[nH]c1cccc(C3CC3)c12	EC50	=	231	nM
CHEMBL3353830	CCCCn1c2ccccc2c2nnc(SCc3ccccc3C#N)nc21	EC50	=	106	nM
CHEMBL3353831	N#Cc1ccccc1CSc1nnc2c3ccccc3n(CC3CC3)c2n1	EC50	=	144	nM
CHEMBL3353832	N#Cc1ccccc1CSc1nnc2c3ccccc3n(CC3CCCCC3)c2n1	EC50	=	270	nM
CHEMBL3353833	N#Cc1ccccc1CSc1nnc2c3ccccc3n(Cc3ccccc3)c2n1	EC50	=	214	nM
CHEMBL3353835	N#Cc1ccccc1CSc1nnc2c3ccccc3n(Cc3ccccc3[N+](=O)[O-])c2n1	EC50	=	53	nM
CHEMBL3353836	N#Cc1ccccc1CSc1nnc2c3ccccc3n(S(=O)(=O)c3ccccc3)c2n1	EC50	=	76	nM
CHEMBL3353841	N#Cc1ccccc1CSc1nnc2c3ccccc3n(C(=O)C3CC3)c2n1	EC50	=	181	nM
CHEMBL3353842	N#Cc1ccccc1CSc1nnc2c3ccccc3n(C(=O)C3CCCC3)c2n1	EC50	=	49	nM
CHEMBL3353862	CC(C)(C)c1cc(NC(=O)[C@@H]2CCCN2c2ccc(C(F)(F)F)cc2)no1	EC50	=	0.23	nM
CHEMBL3353863	CC(C)(C)c1cc(NC(=O)[C@@H]2CCCN2c2ccc(Cl)cc2)no1	EC50	=	0.19	nM
CHEMBL3353864	CC(C)(C)c1cc(NC(=O)[C@@H]2CCCN2C2CCCCC2)no1	EC50	=	0.2	nM
CHEMBL3353865	CC(C)(C)c1cc(NC(=O)[C@@H]2CCCN2C2CCCC2)no1	EC50	=	4.2	nM
CHEMBL3353866	CC(C)(C)c1cc(NC(=O)[C@@H]2CCCN2C2CCC2)no1	EC50	=	19	nM
CHEMBL3353867	CC(C)(C)c1cc(NC(=O)[C@@H]2CCCN2CC2CC2)no1	EC50	=	7.7	nM
CHEMBL3353868	CC(C)(C)c1cc(NC(=O)[C@@H]2CCCN2C2CCOCC2)no1	EC50	=	2.4	nM
CHEMBL3353869	CC(C)(C)c1cc(NC(=O)[C@@H]2CCCN2CC2CCOCC2)no1	EC50	=	1.1	nM
CHEMBL3353870	CC(C)(C)c1cc(NC(=O)[C@@H]2CCCN2C2CCOCC2)on1	EC50	=	2.8	nM
CHEMBL3353871	CC(C)(C)c1nnc(NC(=O)[C@@H]2CCCN2C2CCOCC2)s1	EC50	=	59	nM
CHEMBL3353872	CC(C)(C)c1nsc(NC(=O)[C@@H]2CCCN2C2CCOCC2)n1	EC50	=	100	nM
CHEMBL3353873	O=C(Nc1nc2cc(Cl)ccc2s1)[C@@H]1CCCN1C1CCOCC1	EC50	=	4.7	nM
CHEMBL3353874	O=C(Nc1nc2ccc(Cl)cc2s1)[C@@H]1CCCN1C1CCOCC1	EC50	=	130	nM
CHEMBL3353875	O=C(Nc1nc2cc(Cl)ccc2[nH]1)[C@@H]1CCCN1C1CCOCC1	EC50	=	170	nM
CHEMBL3353877	CC(C)(C)c1cc(NC(=O)[C@@H]2C[C@@H](O)CN2CC2CCOCC2)on1	EC50	=	7	nM
CHEMBL3353878	CC(C)(C)c1cc(NC(=O)[C@@H]2C[C@@H](O)CN2C2CCCCC2)on1	EC50	=	4.7	nM
CHEMBL3353879	CC(C)(C)c1cc(NC(=O)[C@@H]2C[C@@H](O)CN2c2ccc(Cl)cc2)on1	EC50	=	17	nM
CHEMBL3353880	CC(C)(C)c1cc(NC(=O)[C@@H]2CCC(=O)N2c2ccc(Cl)cc2)on1	EC50	=	6.1	nM
CHEMBL3353881	CC(C)(C)c1cc(NC(=O)[C@@H]2CCC(=O)N2c2ccc(C(F)(F)F)cc2)on1	EC50	=	1.4	nM
CHEMBL3353882	CC(C)(C)c1cc(NC(=O)[C@@H]2CCC(=O)N2c2ccc(F)cc2)on1	EC50	=	14	nM
CHEMBL3353883	CC(C)(C)c1cc(NC(=O)[C@@H]2CCC(=O)N2c2ccc(C#N)cc2)on1	EC50	=	34	nM
CHEMBL3353885	CC(C)(C)c1cc(NC(=O)[C@@H]2CCC(=O)N2c2ccc(C(F)(F)F)cn2)on1	EC50	=	0.19	nM
CHEMBL3353886	CC(C)(C)c1cc(NC(=O)[C@@H]2CCC(=O)N2c2ccc(C#N)cn2)on1	EC50	=	1.2	nM
CHEMBL3353888	CC(C)(CO)c1cc(NC(=O)[C@@H]2CCC(=O)N2c2ccc(C(F)(F)F)cc2)on1	EC50	=	38	nM
CHEMBL3353890	CC(C)(C)c1cc(NC(=O)[C@@H]2CCCN2C(=O)N2CCS(=O)(=O)CC2)no1	EC50	=	390	nM
CHEMBL3354395	N#Cc1ccccc1CSc1nnc2c3ccccc3n(C(=O)C3CCCCC3)c2n1	EC50	=	32	nM
CHEMBL3354396	COC(=O)CCC(=O)n1c2ccccc2c2nnc(SCc3ccccc3C#N)nc21	EC50	=	48	nM
CHEMBL3354397	COC(=O)CCCC(=O)n1c2ccccc2c2nnc(SCc3ccccc3C#N)nc21	EC50	=	42	nM
CHEMBL3354398	N#Cc1ccccc1CSc1nnc2c3ccccc3n(C(=O)c3ccccc3)c2n1	EC50	=	113	nM
CHEMBL3354399	O=C(c1ccccc1)n1c2ccccc2c2nnc(SCc3ccccc3[N+](=O)[O-])nc21	EC50	=	75	nM
CHEMBL3354400	N#Cc1ccccc1CSc1nnc2c3ccccc3n(C(=O)c3ccc(F)cc3)c2n1	EC50	=	57	nM
CHEMBL3354401	N#Cc1ccccc1CSc1nnc2c3ccccc3n(C(=O)c3cccc(C(F)(F)F)c3)c2n1	EC50	=	27	nM
CHEMBL3354403	N#Cc1ccccc1CSc1nnc2c3ccccc3n(C(=O)c3ccc(OC(F)(F)F)cc3)c2n1	EC50	=	73	nM
CHEMBL3354405	COc1ccc(C(=O)n2c3ccccc3c3nnc(SCc4ccccc4C#N)nc32)cc1OC	EC50	=	160	nM
CHEMBL3354406	N#Cc1ccccc1CSc1nnc2c3ccccc3n(C(=O)c3ccco3)c2n1	EC50	=	46	nM
CHEMBL3354407	N#Cc1ccccc1CSc1nnc2c3ccccc3n(C(=O)c3ccno3)c2n1	EC50	=	19	nM
CHEMBL3354408	N#Cc1ccccc1CSc1nnc2c3ccccc3n(C(=O)N3CCOCC3)c2n1	EC50	=	92	nM
CHEMBL3354527	CC(C)(C)c1cc(NC(=O)[C@@H]2CCCCN2c2ccc(Cl)cc2)no1	EC50	=	0.8	nM
CHEMBL3354528	CC(C)(C)c1cc(NC(=O)[C@@H]2CCCCN2Cc2ccccc2)no1	EC50	=	2	nM
CHEMBL3354529	CC(C)(C)c1cc(NC(=O)[C@@H]2CCCCN2Cc2ccc(Cl)cc2)no1	EC50	=	3	nM
CHEMBL3354530	CC(C)(C)c1cc(NC(=O)[C@@H]2CCCCN2C2CC2)no1	EC50	=	31	nM
CHEMBL3354531	CC(C)(C)c1cc(NC(=O)[C@@H]2CCCCN2CC2CC2)no1	EC50	=	0.9	nM
CHEMBL3354532	CC(C)CN1CCCC[C@H]1C(=O)Nc1cc(C(C)(C)C)on1	EC50	=	1.5	nM
CHEMBL3354533	CC(C)(C)c1cc(NC(=O)[C@@H]2CCCCN2C2CCCC2)no1	EC50	=	14	nM
CHEMBL3354534	CC(C)(C)c1cc(NC(=O)[C@@H]2CCCCN2C2CCOCC2)no1	EC50	=	33	nM
CHEMBL3354535	CC(C)(C)c1cc(NC(=O)[C@@H]2CCCCN2CC2CCOCC2)no1	EC50	=	0.2	nM
CHEMBL3354536	CC(C)(C)c1cc(NC(=O)[C@@H]2CCC(=O)N2c2ccc(Cl)cc2)no1	EC50	=	6.1	nM
CHEMBL3354538	CC(C)(C)c1cc(NC(=O)[C@@H]2CCCCN2C(=O)c2ccccc2)no1	EC50	=	19	nM
CHEMBL3354539	CC(C)(C)c1cc(NC(=O)[C@@H]2CCCCN2C(=O)c2ccc(Cl)cc2)no1	EC50	=	55	nM
CHEMBL3354540	CC(C)(C)c1cc(NC(=O)[C@@H]2CCCCN2C(=O)C2CCCCC2)no1	EC50	=	15	nM
CHEMBL3354541	CC(C)(C)c1cc(NC(=O)[C@@H]2CCCCN2C(=O)C2CCOCC2)no1	EC50	=	111	nM
CHEMBL3354542	CC(C)(C)c1cc(NC(=O)[C@@H]2CCCCN2C(=O)[C@H]2CC[C@H](O)CC2)no1	EC50	=	41	nM
CHEMBL3354543	CC(C)(C)c1cc(NC(=O)[C@@H]2CCCCN2C(=O)CN2CCS(=O)(=O)CC2)no1	EC50	=	167	nM
CHEMBL3354544	CC(C)(C)c1cc(NC(=O)[C@@H]2CCCCN2C(=O)C2CCS(=O)(=O)CC2)no1	EC50	=	329	nM
CHEMBL3354545	CC(C)(C)c1cc(NC(=O)[C@@H]2CCCCN2C(=O)CC2CCOCC2)no1	EC50	=	18	nM
CHEMBL3354546	CC(C)(C)c1cc(NC(=O)[C@@H]2CCCCN2C(=O)N2CCCCC2)no1	EC50	=	61	nM
CHEMBL3354548	CC(=O)N1CCN(C(=O)N2CCCC[C@H]2C(=O)Nc2cc(C(C)(C)C)on2)CC1	EC50	=	416	nM
CHEMBL3354551	CC(C)(C)c1cc(NC(=O)[C@@H]2CCCCN2C(=O)N2CCSCC2)no1	EC50	=	17	nM
CHEMBL3354552	CC(C)(C)c1cc(NC(=O)[C@@H]2CCCCN2C(=O)N2CCS(=O)CC2)no1	EC50	=	166	nM
CHEMBL3354553	CC(C)(C)c1cc(NC(=O)[C@@H]2CCCCN2C(=O)N2CCS(=O)(=O)CC2)no1	EC50	=	11	nM
CHEMBL3354554	CC(C)(C)c1cc(NC(=O)[C@@H]2CCCCN2C(=O)N2CCS(=O)(=O)CC2)on1	EC50	=	38	nM
CHEMBL3354555	CC1(c2cc(NC(=O)[C@@H]3CCCCN3C(=O)N3CCS(=O)(=O)CC3)on2)CC1	EC50	=	63	nM
CHEMBL3354556	CC(C)c1cc(NC(=O)[C@@H]2CCCCN2C(=O)N2CCS(=O)(=O)CC2)on1	EC50	=	108	nM
CHEMBL3354557	O=C(Nc1cc(C2CCCC2)no1)[C@@H]1CCCCN1C(=O)N1CCS(=O)(=O)CC1	EC50	=	69	nM
CHEMBL3354560	O=C(Nc1nc(-c2ccccc2)cs1)[C@@H]1CCCCN1C(=O)N1CCS(=O)(=O)CC1	EC50	=	34	nM
CHEMBL3354561	O=C(Nc1nc2cc(Cl)ccc2s1)[C@@H]1CCCCN1C(=O)N1CCS(=O)(=O)CC1	EC50	=	26	nM
CHEMBL3354562	O=C(Nc1nc2c(Cl)cccc2s1)[C@@H]1CCCCN1C(=O)N1CCS(=O)(=O)CC1	EC50	=	27	nM
CHEMBL3354563	O=C(Nc1nc(-c2ccccc2)ns1)[C@@H]1CCCCN1C(=O)N1CCS(=O)(=O)CC1	EC50	=	33	nM
CHEMBL3354935	CC(C)(NC(=O)c1nn(C(C)(C)C)c2c1C[C@H]1C[C@@H]21)c1ccccc1	EC50	=	32.9	nM
CHEMBL3354936	CC(C)n1nc(C(=O)NC(C)(C)c2ccccc2)c2c1[C@@H]1C[C@@H]1C2	EC50	=	18.5	nM
CHEMBL3354937	CC(C)(C)Cn1nc(C(=O)NC(C)(C)c2ccccc2)c2c1[C@@H]1C[C@@H]1C2	EC50	=	0.5	nM
CHEMBL3354938	CC(C)(NC(=O)c1nn(CC2CCOCC2)c2c1C[C@H]1C[C@@H]21)c1ccccc1	EC50	=	0.7	nM
CHEMBL3354939	CC(C)(NC(=O)c1nn(CCC2CCOCC2)c2c1C[C@H]1C[C@@H]21)c1ccccc1	EC50	=	1.3	nM
CHEMBL3354940	CC(C)(NC(=O)c1nn(CCN2CCOCC2)c2c1C[C@H]1C[C@@H]21)c1ccccc1	EC50	=	2.1	nM
CHEMBL3354941	CC(C)(NC(=O)c1nn(Cc2ccc(F)cc2)c2c1C[C@H]1C[C@@H]21)c1ccccc1	EC50	=	0.2	nM
CHEMBL3354942	CC(C)(NC(=O)c1nn(-c2ccc(F)cc2F)c2c1C[C@H]1C[C@@H]21)c1ccccc1	EC50	=	0.9	nM
CHEMBL3354943	CC(C)(NC(=O)c1nn(-c2ccc(Cl)cc2Cl)c2c1C[C@H]1C[C@@H]21)c1ccccc1	EC50	=	3.2	nM
CHEMBL3354944	CC(C)(NC(=O)c1nn(-c2ccccn2)c2c1C[C@H]1C[C@@H]21)c1ccccc1	EC50	=	4.2	nM
CHEMBL3354945	CC(C)(NC(=O)c1nn(-c2cccnc2)c2c1C[C@H]1C[C@@H]21)c1ccccc1	EC50	=	21.9	nM
CHEMBL3354946	O=C(NC1(c2ccccc2)CC1)c1nn(-c2ccc(F)cc2F)c2c1C[C@H]1C[C@@H]21	EC50	=	1.4	nM
CHEMBL3354947	CC(C)(NC(=O)c1nn(-c2ccc(F)cc2F)c2c1C[C@H]1C[C@@H]21)c1ccncc1	EC50	=	5.1	nM
CHEMBL3354948	CC(C)(NC(=O)c1nn(-c2ccc(F)cc2F)c2c1C[C@H]1C[C@@H]21)c1cccnc1	EC50	=	5.5	nM
CHEMBL3354949	CC(C)(NC(=O)c1nn(-c2ccc(F)cc2F)c2c1C[C@H]1C[C@@H]21)c1ccccn1	EC50	=	0.7	nM
CHEMBL3354950	CC(C)(C)NC(=O)c1nn(-c2ccc(F)cc2F)c2c1C[C@H]1C[C@@H]21	EC50	=	2.1	nM
CHEMBL3354951	CC(C)(CF)NC(=O)c1nn(-c2ccc(F)cc2F)c2c1C[C@H]1C[C@@H]21	EC50	=	19.8	nM
CHEMBL3354952	CC(C)(CO)NC(=O)c1nn(-c2ccc(F)cc2F)c2c1C[C@H]1C[C@@H]21	EC50	=	3.7	nM
CHEMBL3354953	O=C(NC1(CO)CC1)c1nn(-c2ccc(F)cc2F)c2c1C[C@H]1C[C@@H]21	EC50	=	13.6	nM
CHEMBL3354954	O=C(NC1(CO)CCC1)c1nn(-c2ccc(F)cc2F)c2c1C[C@H]1C[C@@H]21	EC50	=	1.2	nM
CHEMBL3354955	O=C(NC1(CO)CCCC1)c1nn(-c2ccc(F)cc2F)c2c1C[C@H]1C[C@@H]21	EC50	=	0.7	nM
CHEMBL3354956	O=C(N[C@H](CO)c1ccccc1)c1nn(-c2ccc(F)cc2F)c2c1C[C@H]1C[C@@H]21	EC50	=	38.8	nM
CHEMBL3354957	O=C(N[C@@H](CO)c1ccccc1)c1nn(-c2ccc(F)cc2F)c2c1C[C@H]1C[C@@H]21	EC50	=	5.4	nM
CHEMBL3354958	O=C(NC1CCOCC1)c1nn(-c2ccc(F)cc2F)c2c1C[C@H]1C[C@@H]21	EC50	=	15.2	nM
CHEMBL3354959	O=C(NCC1CCOCC1)c1nn(-c2ccc(F)cc2F)c2c1C[C@H]1C[C@@H]21	EC50	=	21.2	nM
CHEMBL3354960	CC(C)(CN1CCOCC1)NC(=O)c1nn(-c2ccc(F)cc2F)c2c1C[C@H]1C[C@@H]21	EC50	=	0.4	nM
CHEMBL3354961	CC1(C)[C@H]2CC[C@](C)(C2)[C@H]1NC(=O)c1nn(-c2ccc(F)cc2F)c2c1C[C@H]1C[C@@H]21	EC50	=	1.1	nM
CHEMBL3354962	CC(C)(C)NC(=O)c1nn(-c2ccc(F)cc2F)c2c1C[C@@H]1C[C@H]21	EC50	=	7.2	nM
CHEMBL3354963	CC(C)(CO)NC(=O)c1nn(-c2ccc(F)cc2F)c2c1C[C@@H]1C[C@H]21	EC50	=	3	nM
CHEMBL3354964	O=C(NC1(CO)CC1)c1nn(-c2ccc(F)cc2F)c2c1C[C@@H]1C[C@H]21	EC50	=	24.8	nM
CHEMBL3354965	O=C(NC1CCOCC1)c1nn(-c2ccc(F)cc2F)c2c1C[C@@H]1C[C@H]21	EC50	=	38.5	nM
CHEMBL3354966	O=C(NCC1CCOCC1)c1nn(-c2ccc(F)cc2F)c2c1C[C@@H]1C[C@H]21	EC50	=	75.6	nM
CHEMBL3354967	CC(C)(CO)NC(=O)c1nn(-c2ccccc2)c2c1C[C@H]1C[C@@H]21	EC50	=	100.9	nM
CHEMBL3354968	CC(C)(CO)NC(=O)c1nn(-c2ccccc2F)c2c1C[C@H]1C[C@@H]21	EC50	=	19	nM
CHEMBL3354969	CC(C)(CO)NC(=O)c1nn(-c2cccc(F)c2)c2c1C[C@H]1C[C@@H]21	EC50	=	7.4	nM
CHEMBL3354970	CC(C)(CO)NC(=O)c1nn(-c2ccc(F)cc2)c2c1C[C@H]1C[C@@H]21	EC50	=	25.3	nM
CHEMBL3354971	CC(C)(CO)NC(=O)c1nn(-c2cc(F)ccc2F)c2c1C[C@H]1C[C@@H]21	EC50	=	0.9	nM
CHEMBL3354973	CC(C)(CO)NC(=O)c1nn(-c2ccc(Cl)cc2Cl)c2c1C[C@H]1C[C@@H]21	EC50	=	14.6	nM
CHEMBL3354974	CC(C)(CO)NC(=O)c1nn(-c2ccccn2)c2c1C[C@H]1C[C@@H]21	EC50	=	42.4	nM
CHEMBL3354976	CC(C)(CO)NC(=O)c1nn(-c2cnccn2)c2c1C[C@H]1C[C@@H]21	EC50	=	25.3	nM
CHEMBL3357337	CCN1CCN(c2nc(C)nc3c2nc(-c2ccccc2Cl)n3CCCOC)CC1	EC50	=	4.3	nM
CHEMBL3357338	CCN1CCN(c2nc(C)nc3c2nc(-c2ccccc2Cl)n3C(COC)COC)CC1	EC50	=	5	nM
CHEMBL3357339	Cc1nc(N2CCN(C)CC2)c2nc(-c3ccccc3Cl)n([C@H](C)CO)c2n1	EC50	=	22.4	nM
CHEMBL3357340	Cc1nc(N2CCN(C)CC2)c2nc(-c3ccccc3Cl)n([C@@H](C)CO)c2n1	EC50	=	12.5	nM
CHEMBL3357341	Cc1nc(N2CCN(C)CC2)c2nc(-c3ccccc3Cl)n(C(C)(C)CO)c2n1	EC50	=	12.5	nM
CHEMBL3357342	Cc1nc(N2CCN(C)CC2)c2nc(-c3ccccc3Cl)n(CC(C)(C)O)c2n1	EC50	=	5.9	nM
CHEMBL3357364	CC(C)(C)Cc1nc2cc(S(=O)(=O)C3CNC3)ccc2n1CC1CC1	EC50	=	8.9	nM
CHEMBL3357365	CN1CC(S(=O)(=O)c2ccc3c(c2)nc(CC(C)(C)C)n3CC2CC2)C1	EC50	=	2	nM
CHEMBL3357366	CC(=O)N1CC(S(=O)(=O)c2ccc3c(c2)nc(CC(C)(C)C)n3CC2CC2)C1	EC50	=	9.6	nM
CHEMBL3357367	CC(C)(C)Cc1nc2cc(S(=O)(=O)C3CN(C(N)=O)C3)ccc2n1CC1CC1	EC50	=	1.2	nM
CHEMBL3357368	CC(C)(C)Cc1nc2cc(S(=O)(=O)C3CCNCC3)ccc2n1CC1CC1	EC50	=	62	nM
CHEMBL3357369	CN1CCC(S(=O)(=O)c2ccc3c(c2)nc(CC(C)(C)C)n3CC2CC2)CC1	EC50	=	37	nM
CHEMBL3357370	CC(=O)N1CCC(S(=O)(=O)c2ccc3c(c2)nc(CC(C)(C)C)n3CC2CC2)CC1	EC50	=	6.2	nM
CHEMBL3357371	CC(C)(C)Cc1nc2cc(S(=O)(=O)C3CCN(C(N)=O)CC3)ccc2n1CC1CC1	EC50	=	6.3	nM
CHEMBL3357372	CC(C)(C)Cc1nc2cc(S(=O)(=O)CC3CNC3)ccc2n1CC1CC1	EC50	=	104	nM
CHEMBL3357373	CN1CC(CS(=O)(=O)c2ccc3c(c2)nc(CC(C)(C)C)n3CC2CC2)C1	EC50	=	32	nM
CHEMBL3357374	CC(=O)N1CC(CS(=O)(=O)c2ccc3c(c2)nc(CC(C)(C)C)n3CC2CC2)C1	EC50	=	73	nM
CHEMBL3357375	CC(C)(C)Cc1nc2cc(S(=O)(=O)CC3CN(C(N)=O)C3)ccc2n1CC1CC1	EC50	=	13	nM
CHEMBL3357376	CC(C)(C)Cc1nc2cc(S(=O)(=O)CC3CCNCC3)ccc2n1CC1CC1	EC50	=	278	nM
CHEMBL3357377	CN1CCC(CS(=O)(=O)c2ccc3c(c2)nc(CC(C)(C)C)n3CC2CC2)CC1	EC50	=	209	nM
CHEMBL3357378	CC(=O)N1CCC(CS(=O)(=O)c2ccc3c(c2)nc(CC(C)(C)C)n3CC2CC2)CC1	EC50	=	7.7	nM
CHEMBL3357379	CC(C)(C)Cc1nc2cc(S(=O)(=O)CC3CCN(C(N)=O)CC3)ccc2n1CC1CC1	EC50	=	0.99	nM
CHEMBL3357380	CN1CC(S(=O)(=O)c2ccc3c(c2)nc(CC(C)(C)C)n3CCOC(F)(F)F)C1	EC50	=	2.6	nM
CHEMBL3357381	CN1CC(S(=O)(=O)c2ccc3c(c2)nc(CC(C)(C)C)n3CC(C)(C)O)C1	EC50	=	40	nM
CHEMBL3357382	CN(C)CCn1c(CC(C)(C)C)nc2cc(S(=O)(=O)C3CN(C)C3)ccc21	EC50	=	12	nM
CHEMBL3357383	CN1CC(S(=O)(=O)c2ccc3c(c2)nc(CC(C)(C)C)n3CC2(O)CCOCC2)C1	EC50	=	7.9	nM
CHEMBL3357384	CC(=O)N1CCC(Cn2c(CC(C)(C)C)nc3cc(S(=O)(=O)C4CN(C)C4)ccc32)CC1	EC50	=	56	nM
CHEMBL3357385	CC(C)(C)Cc1nc2cc(S(=O)(=O)C3CN(C(N)=O)C3)ccc2n1CCOC(F)(F)F	EC50	=	5.9	nM
CHEMBL3357386	CC(C)(C)Cc1nc2cc(S(=O)(=O)C3CN(C(N)=O)C3)ccc2n1CC(C)(C)O	EC50	=	14	nM
CHEMBL3357387	CC(C)(C)Cc1nc2cc(S(=O)(=O)C3CN(C(N)=O)C3)ccc2n1CC1(O)CCOCC1	EC50	=	21	nM
CHEMBL3357388	CC(=O)N1CCC(Cn2c(CC(C)(C)C)nc3cc(S(=O)(=O)C4CN(C(N)=O)C4)ccc32)CC1	EC50	=	40	nM
CHEMBL3357389	CCN1CC(S(=O)(=O)c2ccc3c(c2)nc(CC(C)(C)C)n3CCN(C)C)C1	EC50	=	16	nM
CHEMBL3357390	CN(C)CCn1c(CC(C)(C)C)nc2cc(S(=O)(=O)C3CN(CC(F)(F)F)C3)ccc21	EC50	=	14	nM
CHEMBL3357391	CN(C)CCn1c(CC(C)(C)C)nc2cc(S(=O)(=O)C3CN(CCO)C3)ccc21	EC50	=	19	nM
CHEMBL3357392	COCCN1CC(S(=O)(=O)c2ccc3c(c2)nc(CC(C)(C)C)n3CCN(C)C)C1	EC50	=	47	nM
CHEMBL3357393	CN(C)CCn1c(CC(C)(C)C)nc2cc(S(=O)(=O)C3CN(S(C)(=O)=O)C3)ccc21	EC50	=	14	nM
CHEMBL3397517	COc1c(C)cc(-c2ccc(F)cc2)cc1C(=O)NC1CCCCCC1	EC50	=	398.11	nM
CHEMBL3397519	COc1c(C)cc(-c2ccc(F)cc2)cc1C(=O)N[C@H]1CC[C@@H](C)CC1	EC50	=	398.11	nM
CHEMBL3400937	CC(C)(C)c1cc(NC(=O)C(C)(C)S(=O)(=O)c2ccc(C(F)(F)F)cc2)no1	EC50	=	0.77	nM
CHEMBL3400938	O=C(Nc1cc(C(F)(F)F)on1)N1CCCN(C(=O)c2ccc(C(F)(F)F)cc2)CC1	EC50	=	1.4	nM
CHEMBL3400941	CC(C)(C)c1cc(NC(=O)[C@H]2CCCN2c2ccc(C(F)(F)F)cc2)no1	EC50	=	99	nM
CHEMBL3400942	CC(C)(C)c1cc(NC(=O)[C@H]2CCCN2c2ccc(Cl)cc2)no1	EC50	=	50	nM
CHEMBL3400943	CC(C)(C)c1cc(NC(=O)[C@@H]2CCCN2c2ncc(C(F)(F)F)cc2Cl)no1	EC50	=	0.08	nM
CHEMBL3400944	CC(C)(C)c1cc(NC(=O)[C@]2(C)CCCN2c2ccc(C(F)(F)F)cc2)no1	EC50	=	0.29	nM
CHEMBL3400945	CC(C)(C)c1cc(NC(=O)[C@]2(C)CCCN2c2ccc(Cl)cc2)no1	EC50	=	0.21	nM
CHEMBL3400947	CC(C)(C)c1cc(NC(=O)C(C)(C)S(=O)(=O)c2ccc(C(F)(F)F)cn2)no1	EC50	=	3	nM
CHEMBL3400948	O=C(Nc1cc(C(F)(F)F)on1)N1CCCN(C(=O)c2ccc(C(F)(F)F)cn2)CC1	EC50	=	5	nM
CHEMBL3410695	CCCCOc1cccc2cc(C(=O)NC3CCCCC3)c(=O)oc12	EC50	=	144	nM
CHEMBL3410696	CCCCCOc1cccc2cc(C(=O)NC3CCCCC3)c(=O)oc12	EC50	=	245	nM
CHEMBL3410708	CCCCOc1cccc2cc(C(=O)NC(CC)CC)c(=O)oc12	EC50	=	130	nM
CHEMBL3410709	CCCCOc1cccc2cc(C(=O)N[C@@H](C)CCC)c(=O)oc12	EC50	=	321	nM
CHEMBL3410710	CCCCOc1cccc2cc(C(=O)NC(C)C)c(=O)oc12	EC50	=	103	nM
CHEMBL3421689	CCCCCn1cc2c(=O)n(C3CCCCC3)nc-2c2ccccc21	EC50	=	204	nM
CHEMBL3421697	CCCCCn1cc2c(=O)n(CC3CCCCC3)nc-2c2ccccc21	EC50	=	14.3	nM
CHEMBL3421698	CCCCCn1cc2c(=O)n(CCC3CCCCC3)nc-2c2ccccc21	EC50	=	5.4	nM
CHEMBL3421699	CCCCCn1cc2c(=O)n(CC34CC5CC(CC(C5)C3)C4)nc-2c2ccccc21	EC50	=	64	nM
CHEMBL3422788	CCCCCn1c(=O)c(C(=O)NC2CCC(C)CC2)cc2ccccc21	EC50	=	1,995	nM
CHEMBL3422790	CC1CCC(NC(=O)c2c(O)c3cccnc3n(Cc3ccc(F)cc3)c2=O)CC1	EC50	=	3,162	nM
CHEMBL3581220	CN(C)C1(c2nc(-c3cc(C(C)(C)C)c(O)c(C(C)(C)C)c3)cs2)CCSCC1	EC50	=	59.1	nM
CHEMBL3581222	CN(C)C1(c2nc(-c3cc(C(C)(C)C)c(O)c(C(C)(C)C)c3)cs2)CCOCC1	EC50	=	42	nM
CHEMBL3581225	CCN(CC)C1(c2nc(-c3cc(C(C)(C)C)c(O)c(C(C)(C)C)c3)cs2)CCOCC1	EC50	=	72	nM
CHEMBL3581226	CC(C)(C)c1cc(-c2csc(C3(N4CCCCC4)CCOCC3)n2)cc(C(C)(C)C)c1O	EC50	=	40	nM
CHEMBL3581228	CN(C)C1(c2nc(-c3cc(C(C)(C)C)c(O)c(C(C)(C)C)c3)co2)CCOCC1	EC50	=	43.6	nM
CHEMBL3582008	CCOC(=O)C(CC)(CC)NC(=O)c1ccc(N2CC(OC)C2)c(OCC2CC2)n1	EC50	=	4.4	nM
CHEMBL3582009	CCC(CC)(NC(=O)c1ccc(N2CC(OC)C2)c(OCC2CC2)n1)C(=O)NC	EC50	=	47	nM
CHEMBL3582010	CCC(CC)(NC(=O)c1ccc(N2CC(OC)C2)c(OCC2CC2)n1)C(=O)NCCF	EC50	=	280.9	nM
CHEMBL3582011	CCC(CC)(NC(=O)c1ccc(N2CC(OC)C2)c(OCC2CC2)n1)C(=O)NCCCF	EC50	=	444.3	nM
CHEMBL3582012	CCC(CC)(NC(=O)c1ccc(N2CC(OC)C2)c(OCC2CC2)n1)C(=O)N1CC(F)C1	EC50	=	4.4	nM
CHEMBL3582013	COC1CN(c2ccc(C(=O)NC3(CC(N)=O)COC3)nc2OCC2CC2)C1	EC50	=	66.8	nM
CHEMBL3582014	COC1CN(c2ccc(C(=O)OC(C)(C)c3cc(N)on3)nc2OCC2CC2)C1	EC50	=	154.8	nM
CHEMBL3582018	CCC(CC)(NC(=O)c1ccc(N2CC(F)(F)C2)c(OCC2CC2)n1)C(=O)NC	EC50	=	4.3	nM
CHEMBL3582019	CCC(CC)(NC(=O)c1ccc(N2CC(F)(F)C2)c(OCC2CC2)n1)C(=O)NCCF	EC50	=	27	nM
CHEMBL3582020	CC(C)(NC(=O)c1ccc(N2CC(F)(F)C2)c(OCC2CC2)n1)c1nnc(-c2cccnc2)o1	EC50	=	396.1	nM
CHEMBL3582024	CCOC(=O)C(CC)(CC)NC(=O)c1ccc(C2CCCC2)c(OCC2CC2)n1	EC50	=	2.9	nM
CHEMBL3582025	CC(C)(OC(=O)c1ccc(C2CCCC2)c(OCC2CC2)n1)c1cc(N)on1	EC50	=	9.6	nM
CHEMBL3582026	COCCOCC(C)(C)c1cc(NC(=O)c2ccc(C3CCCC3)c(OCC3CC3)n2)on1	EC50	=	174.6	nM
CHEMBL3582027	CCOCCOCC(C)(C)c1cc(NC(=O)c2ccc(C3CCCC3)c(OCC3CC3)n2)on1	EC50	=	175.6	nM
CHEMBL3588878	Cc1cccc2c1N(CC1CC1)C(=O)/C(=C/NC(C)(C)C)C2=O	EC50	=	104	nM
CHEMBL3590602	CCCCCN1C(=O)/C(=C/NC2CCCCC2)C(=O)c2ccccc21	EC50	=	472	nM
CHEMBL3590603	CCCCN1C(=O)/C(=C/NC2CCCCC2)C(=O)c2c(C)cccc21	EC50	=	341.19	nM
CHEMBL3590606	CCCN1C(=O)/C(=C/NC2CCCCC2)C(=O)c2cccc(C)c21	EC50	=	497	nM
CHEMBL3590607	CCCCN1C(=O)/C(=C/NC2CCCCC2)C(=O)c2cccc(C)c21	EC50	=	92.7	nM
CHEMBL3590608	CCCCCN1C(=O)/C(=C/NC2CCCCC2)C(=O)c2cccc(C)c21	EC50	=	320	nM
CHEMBL3590610	C=CCCN1C(=O)/C(=C/NC2CCCCC2)C(=O)c2cccc(C)c21	EC50	=	748.17	nM
CHEMBL3590616	CCCCN1C(=O)/C(=C/NC23CC4CC(CC(C4)C2)C3)C(=O)c2cccc(C)c21	EC50	=	317	nM
CHEMBL3590621	CCCCN1C(=O)/C(=C/NC2CCCC2)C(=O)c2cccc(C)c21	EC50	=	57.94	nM
CHEMBL3590623	CCCCN1C(=O)/C(=C/NCC2CC2)C(=O)c2cccc(C)c21	EC50	=	127	nM
CHEMBL3590624	CCCCN1C(=O)/C(=C/NCC2CCC2)C(=O)c2cccc(C)c21	EC50	=	220	nM
CHEMBL3590626	CCCCN1C(=O)/C(=C/NN2CCOCC2)C(=O)c2cccc(C)c21	EC50	=	476.43	nM
CHEMBL3590630	CCCCN/C=C1\C(=O)c2cccc(C)c2N(CCCC)C1=O	EC50	=	90.7	nM
CHEMBL3590631	CCCCN1C(=O)/C(=C/NCC(C)C)C(=O)c2cccc(C)c21	EC50	=	44.3	nM
CHEMBL3590632	CCCCN1C(=O)/C(=C/NC(C)(C)C)C(=O)c2cccc(C)c21	EC50	=	20	nM
CHEMBL3590633	CCCCN1C(=O)/C(=C/NC(C)(C)CO)C(=O)c2cccc(C)c21	EC50	=	41.3	nM
CHEMBL3590634	CCCCN1C(=O)/C(=C/N[C@@H](C)C(C)C)C(=O)c2cccc(C)c21	EC50	=	82.7	nM
CHEMBL3590635	CCCCN1C(=O)/C(=C/N[C@@H](C)CCC)C(=O)c2cccc(C)c21	EC50	=	115.88	nM
CHEMBL3590636	CCCCN1C(=O)/C(=C/NC(CC)CC)C(=O)c2cccc(C)c21	EC50	=	113	nM
CHEMBL3590637	CCCCN1C(=O)/C(=C/NC(C)(C)CC)C(=O)c2cccc(C)c21	EC50	=	75.3	nM
CHEMBL3590638	CCCN1C(=O)/C(=C/NC(C)(C)C)C(=O)c2cccc(C)c21	EC50	=	36.3	nM
CHEMBL3590639	C=CCCN1C(=O)/C(=C/NC(C)(C)C)C(=O)c2cccc(C)c21	EC50	=	75.3	nM
CHEMBL3613118	CCCCCCC(C)(C)c1cc(OC)c([C@@H]2C=C(CO)[C@@H]3C[C@H]2C3(C)C)c(OC)c1	EC50	=	18.3	nM
CHEMBL364820	CCCCCn1cc(C(=O)Cc2ccccc2C)c2ccccc21	EC50	=	8.3	nM
CHEMBL371214	CCCC(C)(C)c1ccc2c(c1)OC(C)(C)[C@@H]1CC=C(C)C[C@@H]21	EC50	=	145.6	nM
CHEMBL372544	CCCCCn1cc(C(=O)NC23CC4CC(C)(CC(C)(C4)C2)C3)c(=O)c2ccccc21	EC50	=	14.1	nM
CHEMBL375703	O=C(NCc1ccccc1)c1cnc(Nc2ccccc2)nc1C(F)(F)F	EC50	=	400	nM
CHEMBL375955	O=C(NCc1ccncc1)c1cnc(Nc2cccc(Cl)c2)nc1C(F)(F)F	EC50	=	50	nM
CHEMBL3781953	COc1ccc2c(c1)OC(C)(C)c1cn(CCN3CCN(C(=O)c4cccs4)CC3)nc1-2	EC50	=	391.5	nM
CHEMBL380610	CCCCCn1cc(C(=O)N[C@H]2CCCc3ccccc32)c(=O)c2ccccc21	EC50	=	157.4	nM
CHEMBL381689	Cc1ccc(Cn2nc(C(=O)NC3C4(C)CCC(C4)C3(C)C)cc2-c2ccc(Cl)c(C)c2)cc1	EC50	=	1.8	nM
CHEMBL387620	O=C(NCC1(O)CCCCC1)c1cnc(Nc2cccc(Cl)c2)nc1C(F)(F)F	EC50	=	125	nM
CHEMBL387654	COc1ccc(Nc2ncc(C(=O)NCc3ccccc3)c(C(F)(F)F)n2)cc1	EC50	=	200	nM
CHEMBL388118	O=C(NCc1ccc(Cl)cc1)c1cnc(Nc2cccc(Cl)c2)nc1C(F)(F)F	EC50	=	400	nM
CHEMBL3889656	C[C@H](Oc1cc(C(=O)NC(C(N)=O)C(C)(C)C)ncc1C1CC1)C(F)(F)F	EC50	=	1.5	nM
CHEMBL3889750	NC(=O)[C@@H]1C[C@H](O)CN1C(=O)c1ccc(N2CC(F)(F)C2)c(OCC2CC2)n1	EC50	=	518.8	nM
CHEMBL3890139	NC(=O)[C@H](CC1CC1)NC(=O)c1cnc(C2CC2)c(OCC2CC2)n1	EC50	=	43.5	nM
CHEMBL3890211	O=C(c1ccc(C2CC2)c(Cc2ccc(F)cc2)n1)N1CCCC12CCNCC2	EC50	=	212	nM
CHEMBL3890329	CNC(=O)[C@H](C)C(C)(C)NC(=O)c1cc(OCC2CC2)c(Cl)cn1	EC50	=	143.2	nM
CHEMBL3890455	Cc1nc([C@@](C)(NC(=O)c2cc(OCC(F)(F)F)c(N3CC(F)(F)C3)cn2)C2CC2)no1	EC50	=	6.1	nM
CHEMBL3890458	CC(C)[C@](C)(CO)NC(=O)c1cc(Cc2ccc(F)cc2)c(Cl)cn1	EC50	=	5.8	nM
CHEMBL3890622	CC(C)(C)[C@H](NC(=O)c1cc(OCC(F)(F)F)c(Cl)cn1)c1nccs1	EC50	=	40.8	nM
CHEMBL3890640	NC(=O)[C@@H]1CS(=O)(=O)CN1C(=O)c1ccc(C2(F)CCC2)c(OCC2CC2)n1	EC50	=	10.2	nM
CHEMBL3890945	CCC(CC)(NC(=O)c1ccc(OC)c(-c2cccc(Cl)c2)n1)C(=O)NC	EC50	=	416.7	nM
CHEMBL3891046	CCCCCCC(C)(C)c1cc(OC)c(C2=C[C@@H]3CC[C@@]2(C(=O)O)C3(C)C)c(OC)c1	EC50	=	343.6	nM
CHEMBL3891493	CCC(CC)(NC(=O)c1ccc(C(F)(F)F)c(OCC2CCOCC2)n1)C(=O)N(C)C	EC50	=	74.8	nM
CHEMBL3891668	CC1(F)CN(C(=O)c2ccc(N3CC(F)(F)C3)c(OCC3CC3)n2)C1	EC50	=	79	nM
CHEMBL3891677	CCC(CC)(CO)NC(=O)c1cc(OCC2CC2)c(Cl)cn1	EC50	=	40.4	nM
CHEMBL3892074	NC(=O)[C@H](CC1CC1)NC(=O)c1ccc(C2CCOC2)c(OCC2CC2)n1	EC50	=	65.4	nM
CHEMBL3892096	CC(C)[C@](C)(CO)NC(=O)c1cc(OCC2CC2)c(Cl)cn1	EC50	=	12.8	nM
CHEMBL3892333	CC(C)(C)[C@H](NC(=O)c1ccc(C2CC2)c(OCC2CC2)n1)C(N)=O	EC50	=	3.8	nM
CHEMBL3892349	O=C(NCC1(O)CCCCC1)c1cc(OCC2CC2)c(C2CC2)cn1	EC50	=	13	nM
CHEMBL3892366	O=C(N[C@@H](c1cccnc1)C(F)(F)F)c1ccc(C2CC2)c(OCC2CC2)n1	EC50	=	41.1	nM
CHEMBL389280	O=C(NCc1ccccc1)c1cnc(Nc2ccccc2Cl)nc1C(F)(F)F	EC50	=	250	nM
CHEMBL389281	O=C(NCc1ccccc1)c1cnc(Nc2ccc(Cl)cc2)nc1C(F)(F)F	EC50	=	126	nM
CHEMBL3892903	NC(=O)[C@@H]1CSCN1C(=O)c1ccc(C2CC2)c(OCC2CC2)n1	EC50	=	103.4	nM
CHEMBL3892978	O=C(O)CCCCCOc1cc(NC2CCN(S(=O)(=O)C(F)(F)F)CC2)c2cc(C(c3ccc(Cl)cc3)c3ccc(Cl)cc3)ccc2n1	EC50	=	60	nM
CHEMBL3893170	Cc1nc(C(C)(CS(C)(=O)=O)NC(=O)c2cc(O[C@@H](C)C(F)(F)F)c(C3CC3)cn2)no1	EC50	=	3.4	nM
CHEMBL3893210	O=C(c1ccc(N2CC(F)(F)C2)c(OCC2CC2)n1)N1CC[C@@](O)(C(F)(F)F)C1	EC50	=	83.5	nM
CHEMBL3893213	Cc1nc(C(C)(C)NC(=O)c2ccc(C3CC3)c(OCC3CC3)n2)no1	EC50	=	87.1	nM
CHEMBL3893333	Cc1nc([C@@](C)(NC(=O)c2ccc(C3CC3)c(S(=O)(=O)CC(C)C)n2)C2CC2)no1	EC50	=	50.8	nM
CHEMBL3893410	CCOC(=O)C1CCCN(C(=O)c2ccc(N3CC(F)(F)C3)c(OCC3CC3)n2)C1c1ccccc1	EC50	=	367.6	nM
CHEMBL3893742	NC(=O)C[C@H](NC(=O)c1cc(OCC(F)(F)F)c(C2CC2)cn1)C1CC1	EC50	=	113.5	nM
CHEMBL3893838	Cc1nnc([C@](C)(CC2CC2)NC(=O)c2cc(OCC(F)(F)F)c(C3CC3)cn2)o1	EC50	=	30.2	nM
CHEMBL3894051	CNC(=O)C(NC(=O)c1cc(O[C@@H](C)C(F)(F)F)c(C2CC2)cn1)C(C)(C)C	EC50	=	2.6	nM
CHEMBL389408	O=C(NCC1CCOCC1)c1cnc(Nc2ccc(Cl)c(Cl)c2)nc1C(F)(F)F	EC50	=	49	nM
CHEMBL3894124	CC(C)(NC(=O)c1ccc(C(F)(F)F)c(OCC2CC2)n1)c1ncco1	EC50	=	184.1	nM
CHEMBL3894170	C[C@H](Oc1cc(C(=O)NC(C(=O)N2CCC2)C(C)(C)C)ncc1C1CC1)C(F)(F)F	EC50	=	2.2	nM
CHEMBL3894212	CCOC(=O)C(CC)(CC)NC(=O)c1ccc(N2CCCC2)c(OCC2CC2)n1	EC50	=	1.4	nM
CHEMBL3894382	CC(C)C[C@H](NC(=O)c1ccc(N2CC(F)(F)C2)c(OCC2CC2)n1)C(=O)N1CC(F)(F)C1	EC50	=	8.4	nM
CHEMBL3894398	CC(C)[C@](C)(CO)NC(=O)c1ccc(C2CC2)c(OCC2CC2)n1	EC50	=	57.7	nM
CHEMBL3894408	O=C(NCC1(O)CCCC1)c1cc(OCC2CC2)c(C2CC2)cn1	EC50	=	18.1	nM
CHEMBL3895056	O[C@@](c1ccc(Cl)cc1)(c1ccc2nccc(/C=C\c3ccccc3)c2c1)c1cscn1	EC50	=	200	nM
CHEMBL3895228	O=C(NC1(CO)CCCCC1)c1cnc(C2CC2)c(OCC2CC2)n1	EC50	=	12	nM
CHEMBL3895301	CC(C)(NC(=O)c1ccc(C2CC2)c(OCC2CC2)n1)c1noc(N)n1	EC50	=	60.8	nM
CHEMBL3895595	NC(=O)CC1(NC(=O)c2cc(OCC3CC3)c(N3CC(F)(F)C3)cn2)CS(=O)(=O)C1	EC50	=	10.5	nM
CHEMBL3895889	O=C(c1ccc(N2CC(F)(F)C2)c(OCC2CC2)n1)N1CCCC12COC2	EC50	=	212.4	nM
CHEMBL3895945	Cc1nc(C(C)(C)NC(=O)c2ccc(N3CC(F)(F)C3)c(OCC3CC3)n2)no1	EC50	=	62.7	nM
CHEMBL3895950	Cc1nc(C(C)(C)NC(=O)c2ccc(C3CC3)c(OCC3CCOCC3)n2)no1	EC50	=	23.6	nM
CHEMBL3896231	Cc1nc([C@](C)(CC2CC2)NC(=O)c2cc(OCC(F)(F)F)c(N3CC(F)(F)C3)cn2)no1	EC50	=	21.4	nM
CHEMBL3896284	COCCOCC(C)(C)NC(=O)c1ccc(C2CC2)c(OCC2CC2)n1	EC50	=	350.1	nM
CHEMBL3896334	CCN(C(=O)c1ccc(N2CC(F)(F)C2)c(OCC2CC2)n1)C1(C(F)(F)F)CC1	EC50	=	2.8	nM
CHEMBL3896366	Cc1nc(C(C)(CC2CC2)NC(=O)c2cc(O[C@@H](C)C(F)(F)F)c(C3(F)COC3)cn2)no1	EC50	=	4.1	nM
CHEMBL3896458	CC(C)(NC(=O)c1ccc(N2CC(F)(F)C2)c(OCC2CC2)n1)c1nccs1	EC50	=	6	nM
CHEMBL3896990	Cc1nc(C2(NC(=O)c3cnc(C4CC4)c(-c4cccc(Cl)c4)n3)CCC2)no1	EC50	=	155.9	nM
CHEMBL3897012	O=C(c1ccc(N2CC(F)(F)C2)c(OCC2CC2)n1)N1CCN(CC2CC2)CC1	EC50	=	122.9	nM
CHEMBL3897056	Cc1nc([C@](C)(CS(C)(=O)=O)NC(=O)c2cc(OCC(F)(F)F)c(C3=CCC3)cn2)no1	EC50	=	19.6	nM
CHEMBL3897115	Cc1nc([C@](C)(CS(C)(=O)=O)NC(=O)c2cc(OCCF)c(C3CC3)cn2)no1	EC50	=	78.6	nM
CHEMBL3897142	O=C(N[C@@H](CCO)C1CC1)c1cc(OCC2CC2)c(Cl)cn1	EC50	=	61.5	nM
CHEMBL3897188	CCC(CC)(NC(=O)c1ccc(Cl)c(OCC2CC2)n1)C(=O)NC	EC50	=	178	nM
CHEMBL3897189	O=C(c1ccc(C2CC2)c(-c2cccc(Cl)c2)n1)N1CCS(=O)(=O)CC1	EC50	=	476.8	nM
CHEMBL3897330	NC(=O)[C@@H]1CC(F)(F)CN1C(=O)c1ccc(C2(F)COC2)c(OCC2CC2)n1	EC50	=	52.2	nM
CHEMBL3897862	CC(C)C[C@H](NC(=O)c1cnc(N2CC(F)(F)C2)c(OCC2CC2)n1)C(=O)NCC(F)(F)F	EC50	=	57.6	nM
CHEMBL3897876	NC(=O)C1CS(=O)CN1C(=O)c1ccc(N2CC(F)(F)C2)c(OCC2CC2)n1	EC50	=	52.6	nM
CHEMBL3897891	C[C@]1(O)C[C@@H](C(N)=O)N(C(=O)c2ccc(N3CC(F)(F)C3)c(OCC3CC3)n2)C1	EC50	=	40.6	nM
CHEMBL3897938	O=C(N[C@@H](CC1CC1)c1nccs1)c1ccc(C2CC2)c(OCC2CC2)n1	EC50	=	59.7	nM
CHEMBL3898091	NC(=O)[C@H](CC1CC1)NC(=O)c1ccc(Br)c(OCC2CC2)n1	EC50	=	224.3	nM
CHEMBL3898171	Cc1nc(C2(NC(=O)c3cnc(N4CC(F)(F)C4)c(OCC4CC4)n3)CCC2)no1	EC50	=	87.9	nM
CHEMBL3898241	NC(=O)CC1(NC(=O)c2cc(OCC3CC3)c(N3CC(F)(F)C3)cn2)COC1	EC50	=	46.7	nM
CHEMBL3898300	C[C@H](Oc1cc(C(=O)N[C@@](C)(CC(N)=O)C2CC2)ncc1C1(F)COC1)C(F)(F)F	EC50	=	43.1	nM
CHEMBL3898466	NC(=O)[C@@H]1CCCN1C(=O)c1ccc(N2CC(F)(F)C2)c(OCC2CC2)n1	EC50	=	473.2	nM
CHEMBL3898565	CSCC[C@H](NC(=O)c1ccc(N2CC(F)(F)C2)c(OCC2CC2)n1)C(N)=O	EC50	=	2.8	nM
CHEMBL3898677	CC1(C)C[C@@H](C(N)=O)N(C(=O)c2ccc(N3CC(F)(F)C3)c(OCC3CC3)n2)C1	EC50	=	1.2	nM
CHEMBL3898883	NC(=O)[C@@H]1CCCCN1C(=O)c1ccc(C2CC2)c(OCC2CC2)n1	EC50	=	100.8	nM
CHEMBL3898913	Cc1nc([C@@H](NC(=O)c2cnc(N3CC(F)(F)C3)c(OCC3CC3)n2)C2CC2)no1	EC50	=	28	nM
CHEMBL3898967	O=C(Nc1ccccc1)c1cccc(-c2cccc(Cl)c2)n1	EC50	=	414.6	nM
CHEMBL3899049	CC(C)C[C@H](NC(=O)c1cccc(Cc2ccc(F)cc2)n1)C(N)=O	EC50	=	16.6	nM
CHEMBL389908	O=C(NCc1ccc(F)cc1)c1cnc(Nc2cccc(Cl)c2)nc1C(F)(F)F	EC50	=	63	nM
CHEMBL3899083	CNC(=O)[C@H](CC(C)C)NC(=O)c1cnc(C2CC2)c(OCC2CC2)n1	EC50	=	13.5	nM
CHEMBL3899121	CN(C)C(=O)[C@H](CC1CC1)NC(=O)c1ccc(C2CC2)c(OCC2CC2)n1	EC50	=	3.2	nM
CHEMBL3899236	O=C(NN1CCCCC1)c1cnc(C2CC2)c(OCC2CC2)n1	EC50	=	327.2	nM
CHEMBL3899354	Cc1nc([C@@H](NC(=O)c2cccc(-c3ccc(F)c(Cl)c3)n2)C2CC2)no1	EC50	=	15	nM
CHEMBL3899538	CC(C)(NC(=O)c1ccc(C2CCCC2)c(OCC2CC2)n1)c1nccs1	EC50	=	31.7	nM
CHEMBL3899606	NC(=O)[C@@H]1CS(=O)(=O)CN1C(=O)c1ccc(C2(O)CCC2)c(OCC2CC2)n1	EC50	=	62.5	nM
CHEMBL3899636	CC(C)C[C@@H](CO)NC(=O)c1ccc(N2CCCC2)c(OCC2CC2)n1	EC50	=	3	nM
CHEMBL3899730	CNC(=O)[C@H](CC(C)C)NC(=O)c1cccc(-c2ccc(F)c(Cl)c2)n1	EC50	=	13.4	nM
CHEMBL3899824	Cc1nc([C@@](C)(NC(=O)c2cc(OCC(F)(F)F)c(Cl)cn2)C2CC2)no1	EC50	=	8.9	nM
CHEMBL3899901	O=C(N[C@H](CO)CC1CCC1)c1cnc(N2CC(F)(F)C2)c(OCC2CC2)n1	EC50	=	7.3	nM
CHEMBL3899976	CNC(=O)[C@H](CC(C)C)NC(=O)c1ccc(C2CC2)c(OCC2CCCO2)n1	EC50	=	3.9	nM
CHEMBL3900197	NC(=O)C1(NC(=O)c2cnc(N3CC(F)(F)C3)c(OCC3CC3)n2)CCCCC1	EC50	=	70.6	nM
CHEMBL3900220	CC(C)(C)C(CO)NC(=O)c1nn(-c2c[n+]([O-])ccn2)c2c1C[C@@H]1C[C@H]21	EC50	=	5.4	nM
CHEMBL3900364	Cc1nc([C@@H](NC(=O)c2cnc(C3CC3)c(OCC3CC3)n2)C2CC2)no1	EC50	=	30.8	nM
CHEMBL3900539	O=C(NCC1(CO)CCCC1)c1cc(OCC2CC2)c(Cl)cn1	EC50	=	23.2	nM
CHEMBL3900545	Cn1nnnc1CN(C(=O)c1ccc(N2CC(F)(F)C2)c(OCC2CC2)n1)C(C)(C)C	EC50	=	81.8	nM
CHEMBL3900714	Cc1csc(C(C)(C)NC(=O)c2ccc(C3CC3)c(OCC3CC3)n2)n1	EC50	=	112.1	nM
CHEMBL3900719	Cc1ccc(C(=O)NC(C)(C)c2nccs2)nc1OCC1CC1	EC50	=	11.5	nM
CHEMBL3900747	CC1(C)C(=O)NCCN1C(=O)c1ccc(N2CC(F)(F)C2)c(OCC2CC2)n1	EC50	=	414.3	nM
CHEMBL3900956	CN(C(=O)c1ccc(C2CC2)c(OC[C@H]2CCCO2)n1)C(C)(C)C	EC50	=	8.5	nM
CHEMBL3901105	CC(C)C[C@H](NC(=O)c1ccc(C2CC2)c(OCC2CC2)n1)C(=O)N(C)C	EC50	=	1.4	nM
CHEMBL3901244	CC(C)C[C@H](NC(=O)c1ccc(C2CC2)c(Cc2ccc(F)cc2)n1)C(=O)O	EC50	=	239	nM
CHEMBL3901343	COC(=O)[C@@H]1CCCN1C(=O)c1ccc(N2CC(F)(F)C2)c(OCC2CC2)n1	EC50	=	155.6	nM
CHEMBL3901485	Cc1nc(C(C)(C)NC(=O)c2ccc([C@H]3CCOC3)c(OCC3CC3)n2)no1	EC50	=	79.2	nM
CHEMBL3901519	CC(C)(NC(=O)c1ccc([C@@H]2CCCO2)c(-c2cccc(Cl)c2)n1)c1nccs1	EC50	=	223.7	nM
CHEMBL3901550	C[C@@](CC1CC1)(NC(=O)c1cc(OCC(F)(F)F)c(C2CC2)cn1)c1noc(N)n1	EC50	=	8.3	nM
CHEMBL3901846	Cc1cccc(-c2nc(C(=O)NC(C)(C)c3nccs3)ccc2C2CC2)c1	EC50	=	85.9	nM
CHEMBL3901880	CNC(=O)[C@H](CC1CCC1)NC(=O)c1cnc(C2CC2)c(OCC2CC2)n1	EC50	=	59.3	nM
CHEMBL3901918	Cc1nc([C@](C)(CC2CC2)NC(=O)c2cnc(N3CC(F)(F)C3)c(OCC3CC3)n2)no1	EC50	=	17.4	nM
CHEMBL3902630	O=C(c1ccc(N2CCCC2)c(OCC2CC2)n1)N1CC2(COC2)C1	EC50	=	423.2	nM
CHEMBL3902735	CC(C)(C)[C@H](CO)NC(=O)c1cnc(C2CC2)c(OCC2CC2)n1	EC50	=	53.5	nM
CHEMBL3902797	CC(C)C[C@H](NC(=O)c1ccc(C(F)(F)F)c(OCC2CC2)n1)C(N)=O	EC50	=	13.4	nM
CHEMBL3902921	CN(C)C(=O)[C@H](CC1CCC1)NC(=O)c1cnc(C2CC2)c(OCC2CC2)n1	EC50	=	19.2	nM
CHEMBL3903034	CC(C)[C@H](CO)NC(=O)c1cc(OCC2CC2)c(Cl)cn1	EC50	=	55.4	nM
CHEMBL3903056	CC(C)(C)[C@H](NC(=O)c1cc(OCC(F)(F)F)c(C2CC2)cn1)C(=O)N1CCC12COC2	EC50	=	36.4	nM
CHEMBL3903077	NC(=O)[C@H](CC1CC1)NC(=O)c1ccc(NC2CC2)c(OCC2CC2)n1	EC50	=	37.7	nM
CHEMBL3903090	CC1(C)CCCN1C(=O)c1ccc(C2CC2)c(OCC(F)(F)C(F)(F)F)n1	EC50	=	18.9	nM
CHEMBL3903525	COC(=O)[C@H](CC1CC1)NC(=O)c1cnc(N2CC(F)(F)C2)c(OCC2CC2)n1	EC50	=	9.6	nM
CHEMBL3903687	NC(=O)[C@@H]1CC2(CC2)CN1C(=O)c1ccc(N2CC(F)(F)C2)c(OCC2CC2)n1	EC50	=	15.6	nM
CHEMBL3903761	Cc1cnc([C@](C)(CC2CC2)NC(=O)c2cc(OCC(F)(F)F)c(C3CC3)cn2)s1	EC50	=	12.4	nM
CHEMBL3903776	C[C@@](CC(N)=O)(NC(=O)c1cc(OCC(F)(F)F)c(N2CC(F)(F)C2)cn1)C1CC1	EC50	=	22.7	nM
CHEMBL3904211	Cc1nc([C@@](C)(NC(=O)c2cnc(N3CC(F)(F)C3)c(OCC3CC3)n2)C2CC2)no1	EC50	=	23.7	nM
CHEMBL3904362	C[C@H](Oc1cc(C(=O)NC2(CC(N)=O)CS(=O)(=O)C2)ncc1C1(F)CCC1)C(F)(F)F	EC50	=	5.1	nM
CHEMBL3904541	C[C@H](Oc1cc(C(=O)NC2(CC(N)=O)CS(=O)(=O)C2)ncc1C1(F)COC1)C(F)(F)F	EC50	=	101.6	nM
CHEMBL3904595	CNC(=O)[C@H](CC1CC1)NC(=O)c1cnc(C2CC2)c(OCC2CC2)n1	EC50	=	199.2	nM
CHEMBL3904854	CC1(C)CCc2ccc(C(=O)NC(C)(C)CO)nc2C1	EC50	=	289.4	nM
CHEMBL3904932	NC(=O)[C@H](CC1CC1)NC(=O)c1ccc(C(F)(F)F)c(OCC2CC2)n1	EC50	=	199.5	nM
CHEMBL3904968	Cc1nc([C@](C)(CC2CC2)NC(=O)c2cc(OCC(F)(F)F)c(C3CC3)cn2)no1	EC50	=	5.95	nM
CHEMBL3905076	COC(=O)C1(NC(=O)c2cnc(N3CC(F)(F)C3)c(OCC3CC3)n2)CCC1	EC50	=	20.5	nM
CHEMBL3905195	Cc1nc([C@](C)(CS(C)(=O)=O)NC(=O)c2cc(OCC(F)(F)F)c(C3CC3)cn2)no1	EC50	=	103.75	nM
CHEMBL390526	O=C(NCC1CCOCC1)c1cnc(Nc2cc(F)cc(F)c2)nc1C(F)(F)F	EC50	=	125	nM
CHEMBL3905334	CC1(C)C[C@@H](C(N)=O)N(C(=O)c2ccc(N3CC(F)(F)C3)c(OCC3CC3)n2)C1	EC50	=	6.6	nM
CHEMBL3905510	Cc1nc(C(C)(C)NC(=O)c2cnc(N3CCC3)c(-c3cccc(Cl)c3)n2)no1	EC50	=	139.8	nM
CHEMBL3905855	CCC(CC)(NC(=O)c1ccc(C2CC2)c(OCC2CC2)n1)C(=O)NC	EC50	=	8.9	nM
CHEMBL3905931	Cc1nc(C(C)(C)NC(=O)c2cnc(C3CC3)c(-c3cccc(Cl)c3)n2)no1	EC50	=	88.1	nM
CHEMBL3905942	CC(C)[C@H](CCO)NC(=O)c1cc(OCC2CC2)c(Cl)cn1	EC50	=	149.1	nM
CHEMBL3906084	CNC(=O)C(NC(=O)c1cc(O[C@@H](C)C(F)(F)F)c(C2CC2)cn1)C(C)(C)O	EC50	=	1.9	nM
CHEMBL3906134	CCC(CC)(NC(=O)c1ccc(C2CCCC2)c(OCC2CC2)n1)C(=O)NC	EC50	=	6.9	nM
CHEMBL3906383	CN(C(=O)c1ccc(N2CC(F)(F)C2)c(OCC2CC2)n1)C1(C(F)(F)F)CC1	EC50	=	8	nM
CHEMBL3906456	O=C(c1ccc(N2CC(F)(F)C2)c(OCC2CC2)n1)N1CCCC12CCC2	EC50	=	4.9	nM
CHEMBL3906625	CCOC(=O)C(CC)(CC)NC(=O)c1ccc(C2CC2)c(S(=O)(=O)CC(C)C)n1	EC50	=	2.4	nM
CHEMBL3906905	O=C(c1ccc(C2CC2)c(OCC2CC2)n1)N1CC[C@](CO)(C(F)(F)F)C1	EC50	=	26.3	nM
CHEMBL3907426	Cc1nc([C@@H](NC(=O)c2ccc(N3CCC34COC4)c(OCC3CC3)n2)C2CC2)no1	EC50	=	36.5	nM
CHEMBL3907596	CN(C)C(=O)[C@@H](NC(=O)c1cc(OCC(F)(F)F)c(C2CC2)cn1)C(C)(C)C	EC50	=	3.4	nM
CHEMBL3907722	CN(C(=O)c1ccc(N2CC(F)(F)C2)c(OCC2CC2)n1)C(C)(C)C	EC50	=	4.6	nM
CHEMBL3907797	COCCOc1nc(C(=O)N[C@@H](CC(C)C)C(N)=O)ccc1C1CC1	EC50	=	14.4	nM
CHEMBL3907830	O=C(c1ccc(N2CC(F)(F)C2)c(OCC2CC2)n1)N1CC2(C1)CS(=O)(=O)C2	EC50	=	443.5	nM
CHEMBL3908071	CC(C)CSc1nc(C(=O)N[C@@H](CC(C)C)C(N)=O)ccc1C1CC1	EC50	=	11	nM
CHEMBL3908081	CCC(CC)(NC(=O)c1ccc(C2CC2)c(O[C@@H](CCO)C(F)(F)F)n1)C(=O)NC	EC50	=	344.4	nM
CHEMBL3908088	CN(C)C(=O)c1ccc(N2CC(F)(F)C2)c(OCC2CC2)n1	EC50	=	296.9	nM
CHEMBL3908287	Cc1nc(C2(NC(=O)c3cnc(C4CC4)c(OCC4CC4)n3)CCC2)no1	EC50	=	85.2	nM
CHEMBL3908425	Cc1nnc(CN(C(=O)c2ccc(N3CC(F)(F)C3)c(OCC3CC3)n2)C(C)(C)C)o1	EC50	=	225.7	nM
CHEMBL3908466	CNC(=O)[C@@H](NC(=O)c1cc(OCC(F)(F)F)c(C2CC2)cn1)C(C)(C)C	EC50	=	0.4	nM
CHEMBL3908763	O=C(N[C@@H](c1cccnc1)C(F)(F)F)c1cc(Cc2ccc(F)cc2)c(Cl)cn1	EC50	=	3.3	nM
CHEMBL3908871	CC(C)(O)CNC(=O)c1cc(OCC(F)(F)F)c(C2CC2)cn1	EC50	=	481	nM
CHEMBL3909046	O=C(c1ccc(N2CC(F)(F)C2)c(OCC2CC2)n1)N1[C@@H]2CC[C@H]1COC2	EC50	=	72.7	nM
CHEMBL3909299	Cc1nc(C(C)(CC2CC2)NC(=O)c2cc(O[C@@H](C)C(F)(F)F)c(C3CCC3)cn2)no1	EC50	=	0.6	nM
CHEMBL3909476	NC(=O)[C@@H](NC(=O)c1ccc(C2CC2)c(OCC2CC2)n1)c1ccc(F)cc1	EC50	=	3.9	nM
CHEMBL3909495	Cc1ccc(C(=O)N[C@@H](CC2CC2)c2nccs2)nc1OCC1CC1	EC50	=	33.8	nM
CHEMBL3909578	CCC(CC)(NC(=O)c1cc(OCC2CC2)c(C2CC2)cn1)C(=O)NC	EC50	=	17	nM
CHEMBL3910298	CC1(C)CCc2ccc(C(=O)NC[C@](C)(O)C3CC3)nc2C1	EC50	=	410	nM
CHEMBL3910448	Cc1nc(C(C)(C)NC(=O)c2ccc(C3CCOCC3)c(OCC3CC3)n2)no1	EC50	=	88.3	nM
CHEMBL3910468	Cc1nc([C@H](CC2CC2)NC(=O)c2cnc(C3CC3)c(OCC3CC3)n2)no1	EC50	=	20.7	nM
CHEMBL3910469	CCN(C(=O)c1ccc(N2CC(F)(F)C2)c(OCC2CC2)n1)C(C)(C)C	EC50	=	0.6	nM
CHEMBL3910524	Cc1nc(C(C)(NC(=O)c2cc(O[C@@H](C)C(F)(F)F)c(C3CC3)cn2)C2CC2)no1	EC50	=	0.25	nM
CHEMBL3910656	NC(=O)[C@H]1CCCC[C@H]1NC(=O)c1cnc(C2CC2)c(OCC2CC2)n1	EC50	=	44.4	nM
CHEMBL3910666	CC(C)C[C@@](C)(CO)NC(=O)c1cc(OCC2CC2)c(Cl)cn1	EC50	=	22.4	nM
CHEMBL3910961	CCC(CC)(NC(=O)c1ccc(C2CC2)c(-c2cccc(Cl)c2)n1)C(=O)NC	EC50	=	61.2	nM
CHEMBL3911005	CCCCCCC(C)(C)c1cc(OC)c(C2C(=O)[C@]3(C)CC[C@H]2C3(C)C)c(OC)c1	EC50	=	184.9	nM
CHEMBL3911063	CC1(C)C[C@@H](C(N)=O)N(C(=O)c2ccc(C3CC3)c(OCC3CC3)n2)C1	EC50	=	10.4	nM
CHEMBL3911075	CCC(CC)(NC(=O)c1ccc(C2CC2)c(OCC[C@H](O)C(F)(F)F)n1)C(=O)NC	EC50	=	4.4	nM
CHEMBL3911193	CC1(COc2nc(C(=O)NC3(c4nccs4)COC3)ccc2Br)COC1	EC50	=	447.3	nM
CHEMBL3911366	O=C(NN1CCCCC1)c1cccc(-c2cccc(Cl)c2)n1	EC50	=	63.6	nM
CHEMBL3911409	CN(C)C(=O)[C@H](CC1CC1)NC(=O)c1ccc(N2CC(F)(F)C2)c(OCC2CC2)n1	EC50	=	9.3	nM
CHEMBL3911416	CC1(COc2nc(C(=O)N[C@H](c3ccccn3)C(F)(F)F)ccc2Br)COC1	EC50	=	108.6	nM
CHEMBL3911429	CC(C)(NC(=O)c1ccc(N2CC(O)C2)c(OCC2CC2)n1)c1nccs1	EC50	=	15.2	nM
CHEMBL3911440	NC(=O)[C@@H]1CC2(CC2)CN1C(=O)c1ccc(N2CC(F)(F)C2)c(OCC2CC2)n1	EC50	=	356.2	nM
CHEMBL3911518	NC(=O)[C@@H](NC(=O)c1cnc(N2CC(F)(F)C2)c(OCC2CC2)n1)c1ccc(F)cc1	EC50	=	31.2	nM
CHEMBL3911558	Cc1nc([C@](C)(CC2CC2)NC(=O)c2cc(OCC(F)(F)F)c(C3(F)COC3)cn2)no1	EC50	=	26.3	nM
CHEMBL3911641	CC[C@@](C)(CO)NC(=O)c1cc(OCC2CC2)c(Cl)cn1	EC50	=	47.6	nM
CHEMBL3911735	O=C(O)c1ccc(S(=O)(=O)N2CCC(Nc3cc(=O)[nH]c4ccc(C(c5ccc(Cl)cc5)c5ccc(Cl)cc5)cc34)CC2)s1	EC50	=	690	nM
CHEMBL3912120	COC(=O)C(C)(C)NC(=O)c1cccc(-c2cccc(Cl)c2)n1	EC50	=	68.5	nM
CHEMBL3912335	CC1(C)COCN1C(=O)c1ccc(OCC2CC2)c(Cl)n1	EC50	=	138.6	nM
CHEMBL3912397	O=C(c1ccc(N2CC(F)(F)C2)c(OCC2CC2)n1)N1CCC(C(O)C(F)(F)F)C1	EC50	=	32.9	nM
CHEMBL3912526	CNC(=O)[C@H](CC(C)(C)C)NC(=O)c1ccc(C2CC2)c(OCC2CC2)n1	EC50	=	1.7	nM
CHEMBL3912664	CNC(=O)CC1(NC(=O)c2cc(OCC(F)(F)F)c(C3CC3)cn2)CS(=O)(=O)C1	EC50	=	659.2	nM
CHEMBL3913128	C[C@H](Oc1cc(C(=O)NC(C(=O)N2CCC23COC3)C(C)(C)C)ncc1C1CC1)C(F)(F)F	EC50	=	64.6	nM
CHEMBL3913328	CC(C)C[C@H](NC(=O)c1cccc(C(O)c2ccc(F)cc2)n1)C(N)=O	EC50	=	24.2	nM
CHEMBL3913393	Cc1nc([C@H](CC2CC2)NC(=O)c2cccc(-c3cccc(Cl)c3)n2)no1	EC50	=	99.7	nM
CHEMBL3913533	CC1(C)CN(C(=O)c2ccc(N3CC(F)(F)C3)c(OCC3CC3)n2)CCO1	EC50	=	55.4	nM
CHEMBL3913580	NC(=O)[C@@H](NC(=O)c1cnc(N2CC(F)(F)C2)c(OCC2CC2)n1)c1ccccc1	EC50	=	93	nM
CHEMBL3913820	CNC(=O)[C@H](CC(C)(C)C)NC(=O)c1ccc(C2CC2)c(OCC2CCCO2)n1	EC50	=	7.5	nM
CHEMBL3914029	CCC(CC)(NC(=O)c1ccc(N2CC(F)(F)C2)c(OCC2CC2)n1)C(=O)O	EC50	=	14.4	nM
CHEMBL3914074	Cc1oc(-c2ccccc2)nc1CC(C)(C)NC(=O)c1cnc(C2CC2)c(OCC2CC2)n1	EC50	=	201.4	nM
CHEMBL3914194	Cc1nc([C@](C)(CC(C)(C)C)NC(=O)c2cc(OCC(F)(F)F)c(C3CC3)cn2)no1	EC50	=	5.9	nM
CHEMBL3914196	CCC(CC)(NC(=O)c1ccc(C2CC2)c(OCC2CC2)n1)C(=O)NCCO	EC50	=	5.2	nM
CHEMBL3914266	COC(=O)C(C)(C)NC(=O)c1cccc(-c2ccccc2Cl)n1	EC50	=	57.7	nM
CHEMBL3914543	CC(C)C[C@H](NC(=O)c1ccc(N2CC(F)(F)C2)c(OCC2CC2)n1)c1ncccn1	EC50	=	64.9	nM
CHEMBL3914591	NC(=O)[C@@H]1CS(=O)(=O)CN1C(=O)c1ccc(C2CC2)c(OCC2CC2)n1	EC50	=	7.2	nM
CHEMBL3914627	CCC(CC)(NC(=O)c1ccc(C2CC2)c(OC[C@H]2CCCO2)n1)C(=O)OC	EC50	=	0.1	nM
CHEMBL3914653	Cc1nc([C@](C)(COCc2ccccc2)NC(=O)c2cc(OCC(F)(F)F)c(C3CC3)cn2)no1	EC50	=	43.6	nM
CHEMBL3914787	C[C@@H](C#N)NC(=O)c1ccc(C2CC2)c(OCC2CC2)n1	EC50	=	215	nM
CHEMBL3914978	Cc1nc([C@H](CC2CC2)NC(=O)c2ccc(C3CC3)c(Cc3ccc(F)cc3)n2)no1	EC50	=	1.1	nM
CHEMBL3915046	Cc1ccc(C(=O)NN2CCCCC2)nc1-c1cccc(Cl)c1	EC50	=	321.5	nM
CHEMBL3915066	CCC(CC)(CO)NC(=O)c1cccc(-c2cccc(Cl)c2)n1	EC50	=	323.9	nM
CHEMBL3915090	CC(C)[C@](C)(CO)NC(=O)c1cnc(C2CC2)c(OCC2CC2)n1	EC50	=	137.4	nM
CHEMBL3915279	Cc1nc([C@H](CC(C)C)NC(=O)c2ccc(C3CC3)c(OCC3CC3)n2)no1	EC50	=	1.2	nM
CHEMBL3915420	O=C(c1ccc(N2CC(F)(F)C2)c(OCC2CC2)n1)N1CC[C@]2(C1)CC2(F)F	EC50	=	4.8	nM
CHEMBL3915510	CNC(=O)C[C@](C)(NC(=O)c1cc(OCC(F)(F)F)c(C2CC2)cn1)C1CC1	EC50	=	11.4	nM
CHEMBL3915658	CC(C)(O)[C@H](CC1CC1)NC(=O)c1cnc(N2CC(F)(F)C2)c(OCC2CC2)n1	EC50	=	36.9	nM
CHEMBL3915659	CCC1(CC)C(=O)NCCN1C(=O)c1ccc(N2CC(F)(F)C2)c(OCC2CC2)n1	EC50	=	413.8	nM
CHEMBL3915692	O=c1cc(NC2CCN(S(=O)(=O)C(F)(F)F)CC2)c2cc(C(c3ccc(Cl)cc3)c3ccc(Cl)cc3)cc(Br)c2[nH]1	EC50	=	50	nM
CHEMBL3915763	Cc1nc(C(C)(C)NC(=O)c2ccc(N3CCCC3)c(OCC3CC3)n2)no1	EC50	=	23.1	nM
CHEMBL3915811	CC(=O)N1CCC(N(C(=O)c2ccc(N3CC(F)(F)C3)c(OCC3CC3)n2)C2CC2)CC1	EC50	=	237.4	nM
CHEMBL3916117	O=C(NN1CCCCC1)c1cccc(OCC2CC2)n1	EC50	=	428.7	nM
CHEMBL3916255	COCCC(C)(C)NC(=O)c1cnc(N2CC(F)(F)C2)c(OCC2CC2)n1	EC50	=	10.3	nM
CHEMBL3916285	NC(=O)[C@H](CC1CC1)NC(=O)c1cc(OCC2CC2)c(Cl)cn1	EC50	=	114.7	nM
CHEMBL3916408	Cc1nnc(C(C)(CC2CC2)NC(=O)c2cc(O[C@@H](C)C(F)(F)F)c(C3(F)COC3)cn2)o1	EC50	=	442.5	nM
CHEMBL3916573	CC(C)(C)[C@H](NC(=O)c1cc(OCC(F)(F)F)c(C2CC2)cn1)C(=O)N1CC(F)(F)C1	EC50	=	7.6	nM
CHEMBL3916667	Cc1ccc(C(=O)N[C@@H](CC2CC2)C(N)=O)nc1OCC1CC1	EC50	=	50	nM
CHEMBL3917086	Cc1nc([C@@](C)(NC(=O)c2cc(O[C@@H](C)C(F)(F)F)c(C3(F)COC3)cn2)C2CC2)no1	EC50	=	280.6	nM
CHEMBL3917096	CCC(CC)(NC(=O)c1ccc(C(F)(F)F)c(OC[C@H]2CCCO2)n1)C(=O)N(C)C	EC50	=	2.7	nM
CHEMBL3917714	CC(C)(C)[C@H](NC(=O)c1cc(OCC2CC2)c(C2CC2)cn1)c1nccs1	EC50	=	3.2	nM
CHEMBL3917801	O=C(O)C1C2CN(C(=O)c3ccc(N4CC(F)(F)C4)c(OCC4CC4)n3)CC21	EC50	=	385.5	nM
CHEMBL3917885	CC(C)C[C@H](NC(=O)c1ccc(C2CC2)c(OCc2ccccn2)n1)C(N)=O	EC50	=	23.3	nM
CHEMBL3917911	CCC(CC)(NC(=O)c1ccc(C(F)(F)F)c(OCC2CC2)n1)C(=O)NC	EC50	=	5.1	nM
CHEMBL3917914	CCC(CC)(NC(=O)c1ccc(N2CCC(F)(F)C2)c(OCC2CC2)n1)C(=O)NC	EC50	=	4.6	nM
CHEMBL3918005	O=C(NCC1(O)CCCCC1)c1cc(OCC2CC2)c(Cl)cn1	EC50	=	106.9	nM
CHEMBL3918150	Cc1nc([C@](C)(CO)NC(=O)c2cc(OCC(F)(F)F)c(C3CC3)cn2)no1	EC50	=	96.8	nM
CHEMBL3918285	Cc1nnc([C@@H](NC(=O)c2cc(OCC(F)(F)F)c(C3CC3)cn2)C(C)(C)C)o1	EC50	=	10.5	nM
CHEMBL3918340	CC(C)C[C@H](NC(=O)c1ccc(C2CC2)c(Oc2ccc(F)cc2)n1)C(N)=O	EC50	=	52.2	nM
CHEMBL3918371	CCC[C@@](C)(CO)NC(=O)c1cc(OCC2CC2)c(Cl)cn1	EC50	=	24.4	nM
CHEMBL3918429	CN(C)C(=O)[C@H](CC1CCC1)NC(=O)c1cnc(N2CC(F)(F)C2)c(OCC2CC2)n1	EC50	=	20.4	nM
CHEMBL3918435	CC(C)(NC(=O)c1ccc(N2CCCC2)c(OCC2CC2)n1)C1=NCCO1	EC50	=	112.3	nM
CHEMBL3918476	Cc1nc(C(NC(=O)c2cc(O[C@@H](C)C(F)(F)F)c(C3CC3)cn2)C(C)(C)C)no1	EC50	=	2.7	nM
CHEMBL3918487	COC(=O)[C@@](C)(NC(=O)c1cnc(N2CC(F)(F)C2)c(OCC2CC2)n1)C1CC1	EC50	=	0.7	nM
CHEMBL3918668	Cc1nc([C@](C)(CC(C)(C)C)NC(=O)c2cc(OCC(F)(F)F)c(C3CC3)cn2)no1	EC50	=	2.3	nM
CHEMBL3918821	CC(C)C[C@H](NC(=O)c1ccc(N2CC(F)(F)C2)c(OCC2CC2)n1)c1ccccn1	EC50	=	190.6	nM
CHEMBL3918856	CC(C)C[C@H](NC(=O)c1ccc(N2CC(F)(F)C2)c(OCC2CC2)n1)c1cccnn1	EC50	=	80.1	nM
CHEMBL3919055	CC(C)C[C@](C)(NC(=O)c1ccc(C2CC2)c(OCC2CC2)n1)C(N)=O	EC50	=	42.2	nM
CHEMBL3919391	CC(C)[C@H](NC(=O)c1cnc(N2CC(F)(F)C2)c(OCC2CC2)n1)C(=O)N(C)C	EC50	=	20.5	nM
CHEMBL3919417	O=C(NN1CCCCC1)c1cnc(C2CC2)c(-c2cccc(Cl)c2)n1	EC50	=	255.2	nM
CHEMBL3919449	CC(C)(C)NC(=O)c1cc(OCC(F)(F)F)c(C2CC2)cn1	EC50	=	10.4	nM
CHEMBL3919716	O=C(Nc1ccc(Cl)s1)c1cnc(N2CC(F)(F)C2)c(OCC2CC2)n1	EC50	=	74.1	nM
CHEMBL3919727	O=C(N[C@@H](c1cccnc1)C(F)(F)F)c1cc(OCC2CC2)c(Cl)cn1	EC50	=	5.7	nM
CHEMBL3919875	CCC(CC)(NC(=O)c1cccc(-c2cccc(Cl)c2)n1)C(=O)N(C)C	EC50	=	48.2	nM
CHEMBL3920295	O=C(N[C@H](CO)CC1CCC1)c1cnc(C2CC2)c(OCC2CC2)n1	EC50	=	37	nM
CHEMBL3920453	Cc1nc([C@@](C)(NC(=O)c2cnc(C3CC3)c(OCC3CC3)n2)C2CC2)no1	EC50	=	22.8	nM
CHEMBL3920641	Cc1nc([C@H](CC2CC2)NC(=O)c2ccc(C)c(OCC3CC3)n2)no1	EC50	=	319.2	nM
CHEMBL3920667	COCCNc1cc(C(c2ccc(Cl)cc2)c2ccc(Cl)cc2)cc2c(NC3CCN(S(=O)(=O)C(F)(F)F)CC3)cc(=O)[nH]c12	EC50	=	200	nM
CHEMBL3920914	NC(=O)[C@@H]1CSCN1C(=O)c1ccc(C2CC2)c(OCC2CC2)n1	EC50	=	72.3	nM
CHEMBL3920942	CCC(CC)(CO)NC(=O)c1cc(OCC(F)(F)F)c(C2CC2)cn1	EC50	=	18.5	nM
CHEMBL3920986	Cc1nc([C@H](CC2CC2)NC(=O)c2ccc(N3CC(F)(F)C3)c(OCC3CC3)n2)no1	EC50	=	26.7	nM
CHEMBL3921275	CC(C)(NC(=O)c1ccc(C(F)(F)F)c(OCC2CC2)n1)c1ncon1	EC50	=	227.1	nM
CHEMBL3921283	CC1(C)COCN1C(=O)c1ccc(OC(F)(F)F)c(OCC2CC2)n1	EC50	=	108	nM
CHEMBL3921429	CC1(C)C[C@@H](O)CCN1C(=O)c1ccc(N2CC(F)(F)C2)c(OCC2CC2)n1	EC50	=	5.6	nM
CHEMBL3921607	CCCCCCC(C)(C)c1cc(OC)c(C2=C[C@H]3CC[C@]2(CO)C3(C)C)c(OC)c1	EC50	=	26.4	nM
CHEMBL3921745	CC(C)(C)[C@H](NC(=O)c1cc(OCC(F)(F)F)c(C2CC2)cn1)C(N)=O	EC50	=	15.1	nM
CHEMBL3921874	O=C(N[C@@H](c1ccccn1)C(F)(F)F)c1ccc(C2CC2)c(OCC2CC2)n1	EC50	=	66.1	nM
CHEMBL3921971	Cc1nc([C@](C)(CC2CC2)NC(=O)c2cc(OCCF)c(C3CC3)cn2)no1	EC50	=	1.8	nM
CHEMBL3922110	C[C@H](Oc1cc(C(=O)NC(C)(C#N)CC2CC2)ncc1C1(F)COC1)C(F)(F)F	EC50	=	246.2	nM
CHEMBL3922246	O=C(c1ccc(N2CC(F)(F)C2)c(OCC2CC2)n1)N1C[C@H]2COC[C@H]2C1	EC50	=	167.3	nM
CHEMBL3922265	CC1(C)COCN1C(=O)c1ccc(N2CC(F)(F)C2)c(OCC2CC2)n1	EC50	=	7.3	nM
CHEMBL3922344	CNC(=O)[C@H](CC(C)C)NC(=O)c1cccc(-c2cccc(F)c2)n1	EC50	=	62	nM
CHEMBL3922428	NC(=O)[C@@H]1CS(=O)(=O)CN1C(=O)c1ccc(N2CC(F)(F)C2)c(OCC2CC2)n1	EC50	=	9.5	nM
CHEMBL3922495	CC(C)(CCCO)NC(=O)c1cnc(C2CC2)c(OCC2CC2)n1	EC50	=	47.4	nM
CHEMBL3922561	COCCOc1nc(C(=O)NC(C)(C)c2noc(C)n2)ccc1C1CC1	EC50	=	292.9	nM
CHEMBL3922649	C[C@@](CC(N)=O)(NC(=O)c1cc(OCCF)c(C2CC2)cn1)C1CC1	EC50	=	1.5	nM
CHEMBL3922999	CC(C)CSc1cccc(C(=O)N[C@@H](CC(C)C)C(N)=O)n1	EC50	=	16.6	nM
CHEMBL3923278	O=C(c1ccc(N2CC(F)(F)C2)c(OCC2CC2)n1)N1CC(F)(F)C[C@H]1CO	EC50	=	3.7	nM
CHEMBL3923402	Cc1nc(C(C)(C)NC(=O)c2cccc(-c3cccc(Cl)c3)n2)no1	EC50	=	99.9	nM
CHEMBL3923434	CC(C)C[C@@H](CO)NC(=O)c1cc(OCC2CC2)c(Cl)cn1	EC50	=	52.3	nM
CHEMBL3923528	Cc1noc(C(C)(C)NC(=O)c2ccc(C3CC3)c(OCC3CC3)n2)n1	EC50	=	114.2	nM
CHEMBL3923668	Cc1ccc(C(=O)NC(C)(C)c2nccs2)nc1-c1cccc(Cl)c1	EC50	=	132.9	nM
CHEMBL3923684	CCN(C(=O)c1cc(OCC2CC2)c(C2CC2)cn1)C(C)(C)C	EC50	=	9.5	nM
CHEMBL3923905	CCN(CCOC)C(=O)c1ccc(N2CC(F)(F)C2)c(OCC2CC2)n1	EC50	=	142.2	nM
CHEMBL3924062	Cc1nc(C(C)(C)NC(=O)c2ccc(C3CCCC3)c(OCC3CC3)n2)no1	EC50	=	11.4	nM
CHEMBL3924273	Cc1nc([C@H](CC2CC2)NC(=O)c2ccc(C3CC3)c(S(=O)(=O)CC(C)C)n2)no1	EC50	=	189.1	nM
CHEMBL3924411	COCCC(C)(C)NC(=O)c1cnc(C2CC2)c(OCC2CC2)n1	EC50	=	22.4	nM
CHEMBL3924484	CC(C)(C)OC(=O)N(CC1CC1)NC(=O)c1ccc(C2CC2)c(OCC2CC2)n1	EC50	=	38	nM
CHEMBL3924535	Cc1nc([C@@H](NC(=O)c2ccc(C3CC3)c(OCC3CCOCC3)n2)C2CC2)no1	EC50	=	10.8	nM
CHEMBL3924992	NC(=O)[C@@H](NC(=O)c1ccc(N2CC(F)(F)C2)c(OCC2CC2)n1)C1CC1	EC50	=	59.5	nM
CHEMBL3925111	Cc1nc([C@](C)(CN2CC(F)(F)C2)NC(=O)c2cc(OCC(F)(F)F)c(C3CC3)cn2)no1	EC50	=	65.3	nM
CHEMBL3925192	COC(=O)C(C)(C)NC(=O)c1ccc(N2CCCC2)c(OCC2CC2)n1	EC50	=	4.6	nM
CHEMBL3925228	COc1ccc(C(=O)NC(C)(C)c2ncco2)nc1-c1cccc(Cl)c1	EC50	=	217.3	nM
CHEMBL3925284	CC(C)(CO)NC(=O)c1cc(-c2cccc(Cl)c2)c(Cl)cn1	EC50	=	96.3	nM
CHEMBL3925416	CC1(C)CC[C@@H](C(N)=O)N1C(=O)c1ccc(N2CC(F)(F)C2)c(OCC2CC2)n1	EC50	=	112	nM
CHEMBL3925671	CC(C)(NC(=O)c1ccc(C2CCCC2)c(-c2cccc(Cl)c2)n1)c1nccs1	EC50	=	240.1	nM
CHEMBL3925709	Cc1nc([C@@](C)(NC(=O)c2ccc(N3CC(F)(F)C3)c(OCC3CC3)n2)C2CC2)no1	EC50	=	5.7	nM
CHEMBL3925710	CC(C)C[C@H](NC(=O)c1cc(OCC2CC2)c(Br)cn1)C(N)=O	EC50	=	32.9	nM
CHEMBL3925731	CC(C)(NC(=O)c1cccc(-c2cccc(Cl)c2)n1)c1ncon1	EC50	=	32.8	nM
CHEMBL3925755	Cc1nc([C@H](CC2CC2)N(C)C(=O)c2ccc(N3CC(F)(F)C3)c(OCC3CC3)n2)no1	EC50	=	255.9	nM
CHEMBL3925954	NC(=O)[C@@H](NC(=O)c1cnc(N2CC(F)(F)C2)c(OCC2CC2)n1)c1ccc(Cl)cc1	EC50	=	115.9	nM
CHEMBL3926049	O=C(N[C@@H](c1ccccn1)C(F)(F)F)c1cnc(N2CC(F)(F)C2)c(OCC2CC2)n1	EC50	=	24.4	nM
CHEMBL3926154	CC(C)C[C@@](C)(CO)NC(=O)c1cc(OCC2CC2)c(Cl)cn1	EC50	=	11.9	nM
CHEMBL3926267	O=C(c1ccc(N2CC(F)(F)C2)c(OCC2CC2)n1)N(Cc1ccccc1)C1(C(F)(F)F)CC1	EC50	=	25	nM
CHEMBL3926371	O=C(c1ccc(N2CC(F)(F)C2)c(OCC2CC2)n1)N1CCC[C@H]1CO	EC50	=	174.5	nM
CHEMBL3926374	C[C@H](Oc1cc(C(=O)NC(C)(CC(N)=O)C2CC2)ncc1C1(F)COC1)C(F)(F)F	EC50	=	92.9	nM
CHEMBL3926699	Cc1nc([C@](C)(CS(C)(=O)=O)NC(=O)c2cc(OCC(F)(F)F)c(N3CC(F)(F)C3)cn2)no1	EC50	=	55.4	nM
CHEMBL3927144	Cc1nc([C@](C)(CC2CC2)NC(=O)c2cc(OCC(F)(F)F)c(Cl)cn2)no1	EC50	=	74.7	nM
CHEMBL3927203	CNC(=O)C(C)(C)NC(=O)c1ccc(C2CC2)c(OCC2CC2)n1	EC50	=	274.9	nM
CHEMBL3927421	O=C(N[C@@H](CC1CC1)c1nccs1)c1ccc(N2CC(F)(F)C2)c(OCC2CC2)n1	EC50	=	36.6	nM
CHEMBL3927530	CC(C)C[C@H](NC(=O)c1cc(OCC(F)(F)F)c(C2CC2)cn1)C(N)=O	EC50	=	77.8	nM
CHEMBL3927657	O=C(c1ccc(N2CC(F)(F)C2)c(OCC2CC2)n1)N1CC(F)(CO)C1	EC50	=	451	nM
CHEMBL3927770	Cc1nc(C(C)(CS(C)(=O)=O)NC(=O)c2cc(O[C@@H](C)C(F)(F)F)c(N3CC(F)(F)C3)cn2)no1	EC50	=	115.8	nM
CHEMBL3927971	CC[C@H](NC(=O)c1ccc(C2CC2)c(OCC2CC2)n1)c1noc(C)n1	EC50	=	14.1	nM
CHEMBL3928429	CNC(=O)[C@H](CC(C)C)NC(=O)c1cccc(-c2cccc(C(F)(F)F)c2)n1	EC50	=	57.1	nM
CHEMBL3928520	CN(C)C(=O)[C@H](NC(=O)c1ccc(N2CC(F)(F)C2)c(OCC2CC2)n1)c1ccccc1	EC50	=	61.3	nM
CHEMBL3928538	O=C(NC1CCCCC1CO)c1cccc(C2CCCCC2)n1	EC50	=	157.6	nM
CHEMBL3928599	Cc1nc(C(C)(C)NC(=O)c2ccc([C@H]3CCOC3)c(-c3cccc(Cl)c3)n2)no1	EC50	=	350.9	nM
CHEMBL3929175	CC1(COc2nc(C(=O)NC(C)(C)c3nccs3)ccc2Br)COC1	EC50	=	117.8	nM
CHEMBL3929186	CC(C)(CCN1CCOCC1)NC(=O)c1ccc(N2CCCC2)c(OCC2CC2)n1	EC50	=	7.1	nM
CHEMBL3929248	NC(=O)[C@@H]1CC(F)(F)CN1C(=O)c1ccc(C2CC2)c(OCC2CCCO2)n1	EC50	=	16.2	nM
CHEMBL3929309	CCC(CC)(NC(=O)c1ccc(C(F)(F)F)c(OCC2CCOCC2)n1)C(=O)OC	EC50	=	0.4	nM
CHEMBL3929434	CC(C)C[C@H](NC(=O)c1ccc(C2CC2)c(OCC2CC2)n1)C(N)=O	EC50	=	1.2	nM
CHEMBL3929481	CC(C)C[C@H](NC(=O)c1ccc(N2CCCC2C)c(OCC2CC2)n1)C(N)=O	EC50	=	1.55	nM
CHEMBL3929609	Cc1nc(C(C)(C)NC(=O)c2ccc(N3CCC(=O)C3)c(OCC3CC3)n2)no1	EC50	=	108.2	nM
CHEMBL3929723	CCOC(=O)C(CC)(CC)NC(=O)c1ccc(C(F)(F)F)c(OC[C@H]2CCCO2)n1	EC50	=	2.3	nM
CHEMBL3929821	O=C(c1ccc(N2CC(F)(F)C2)c(OCC2CC2)n1)N1CC2(CCCO2)C1	EC50	=	305.2	nM
CHEMBL3929961	CC(C)CS(=O)(=O)c1nc(C(=O)N(C)C(C)(C)C)ccc1C1CC1	EC50	=	105.6	nM
CHEMBL3930382	NC(=O)[C@@H]1CC(F)(F)CN1C(=O)c1ccc(C2CC2)c(OCC2CC2)n1	EC50	=	2.7	nM
CHEMBL3930436	CC(C)[C@H](CC(N)=O)NC(=O)c1cnc(C2CC2)c(OCC2CC2)n1	EC50	=	16.3	nM
CHEMBL3930443	NC(=O)[C@@H](NC(=O)c1ccc(C2CC2)c(OCC2CC2)n1)C1CC1	EC50	=	28.1	nM
CHEMBL3930486	CC(C)C[C@@H](CO)NC(=O)c1ccc(C2CC2)c(OCC(F)(F)F)n1	EC50	=	38	nM
CHEMBL3930575	CC(C)C[C@H](NC(=O)c1ccc(C2CC2)c(OCC2CCCO2)n1)C(N)=O	EC50	=	1.1	nM
CHEMBL3930775	CNC(=O)C(NC(=O)c1cc(O[C@@H](C)C(F)(F)F)c(C2(F)COC2)cn1)C(C)(C)C	EC50	=	32.9	nM
CHEMBL3930807	CC(C)(O)[C@H](CC1CC1)NC(=O)c1cnc(C2CC2)c(OCC2CC2)n1	EC50	=	197.9	nM
CHEMBL3930967	O=C(NN1CCCCC1)c1cccc(-c2ccc(Cl)cc2)n1	EC50	=	290.4	nM
CHEMBL3931118	CNC(=O)[C@H](CC1CCC1)NC(=O)c1cnc(N2CC(F)(F)C2)c(OCC2CC2)n1	EC50	=	51.7	nM
CHEMBL3931137	CNC(=O)CN(C(=O)c1ccc(N2CC(F)(F)C2)c(OCC2CC2)n1)C(C)(C)C	EC50	=	305.5	nM
CHEMBL3931215	CC(C)(NC(=O)c1cccc(-c2cccc(Cl)c2)n1)c1ncco1	EC50	=	99.6	nM
CHEMBL3931943	CCC(CC)(NC(=O)c1ccc(C2CC2)c(Cc2ccc(F)cc2)n1)C(=O)O	EC50	=	8	nM
CHEMBL3932050	CC(C)C[C@H](NC(=O)c1ccc(N2CC(F)(F)C2)c(OCC2CC2)n1)c1cccnn1	EC50	=	18.9	nM
CHEMBL3932067	Cc1ccc(C(=O)NN2CCCCC2)nc1OCC1CC1	EC50	=	138.4	nM
CHEMBL3932203	O=C(NN1CCCOC1=O)c1ccc(C2CC2)c(OCC2CC2)n1	EC50	=	436.2	nM
CHEMBL3932300	C[C@H](Oc1cc(C(=O)NC(C(N)=O)C2(C)COC2)ncc1C1CC1)C(F)(F)F	EC50	=	8.9	nM
CHEMBL3932478	Cc1nc(C(C)(C)NC(=O)c2ccc(C3(O)CCC3)c(OCC3CC3)n2)no1	EC50	=	123.8	nM
CHEMBL3932592	NC(=O)[C@H]1CCCC[C@H]1NC(=O)c1cnc(N2CC(F)(F)C2)c(OCC2CC2)n1	EC50	=	31.2	nM
CHEMBL3932617	O=C(N[C@@H](c1ccccn1)C(F)(F)F)c1cnc(C2CC2)c(OCC2CC2)n1	EC50	=	106.6	nM
CHEMBL3932727	O=C(NC1CCCCC1O)c1ccc(N2CC(F)(F)C2)c(OCC2CC2)n1	EC50	=	211	nM
CHEMBL3932847	O=C(c1ccc(N2CC(F)(F)C2)c(OCC2CC2)n1)N1C[C@@H]2C[C@H]1CS2	EC50	=	9.1	nM
CHEMBL3932973	CC(C)(C)[C@H](NC(=O)c1cc(OCC(F)(F)F)c(C2CC2)cn1)c1nccs1	EC50	=	5.8	nM
CHEMBL3933106	CC(C)C[C@H](NC(=O)c1ccc(C2CC2)c(S(=O)(=O)CC(C)C)n1)C(N)=O	EC50	=	39.9	nM
CHEMBL3933180	O=C(NC1(c2nccs2)COC1)c1cc(OCC2CC2)c(C2CC2)cn1	EC50	=	11.6	nM
CHEMBL3933185	Cc1csc([C@](C)(CC2CC2)NC(=O)c2cc(OCC(F)(F)F)c(C3CC3)cn2)n1	EC50	=	95.8	nM
CHEMBL3933315	Cc1nc([C@@](C)(NC(=O)c2cc(OCC(F)(F)F)c(C3(F)COC3)cn2)C2CC2)no1	EC50	=	0.6	nM
CHEMBL3933319	CC1(C)CCCN1C(=O)c1ccc(N2CC(F)(F)C2)c(OCC2CC2)n1	EC50	=	0.6	nM
CHEMBL3933346	CC(C)C[C@H](NC(=O)c1ccc(NC2CC2)c(OCC2CC2)n1)C(N)=O	EC50	=	5.1	nM
CHEMBL3933825	CC(C)(NC(=O)c1ccc([C@H]2CCOC2)c(-c2cccc(Cl)c2)n1)c1nccs1	EC50	=	102.3	nM
CHEMBL3933871	CC(C)(NC(=O)c1ccc(C2CC2)c(OCC2CC2)n1)c1ncon1	EC50	=	40.7	nM
CHEMBL3933881	CC(C)(NC(=O)c1ccc(N2CC(F)(F)C2)c(OCC(F)(F)F)n1)c1nccs1	EC50	=	163.3	nM
CHEMBL3933997	Cc1nc(C(C)(CS(C)(=O)=O)NC(=O)c2cc(O[C@@H](C)C(F)(F)F)c(C3(O)CCC3)cn2)no1	EC50	=	219.1	nM
CHEMBL3934189	O=C(NC1CCCCC1O)c1cccc(C2CCCCC2)n1	EC50	=	291.8	nM
CHEMBL3934378	NC(=O)CC1(NC(=O)c2cc(OCC(F)(F)F)c(C3CC3)cn2)CS(=O)(=O)C1	EC50	=	11.8	nM
CHEMBL3934604	CNC(=O)[C@H](CC(C)(C)C)NC(=O)c1ccc(C2CC2)c(S(=O)(=O)CC(C)C)n1	EC50	=	42.5	nM
CHEMBL3934807	CC(C)(NC(=O)c1ccc(C2CCOCC2)c(OCC2CC2)n1)c1ncco1	EC50	=	120.1	nM
CHEMBL3934815	CNC(=O)[C@H](CC(C)(C)C)NC(=O)c1cccc(Cc2ccc(F)cc2)n1	EC50	=	8.2	nM
CHEMBL3934832	COC(=O)[C@H](CC(C)C)NC(=O)c1cnc(N2CC(F)(F)C2)c(OCC2CC2)n1	EC50	=	0.4	nM
CHEMBL3935162	CC(C)(CO)CNC(=O)c1cc(OCC2CC2)c(Cl)cn1	EC50	=	47.3	nM
CHEMBL3935181	CCC(CC)(NC(=O)c1ccc(C(F)(F)F)c(OCC2CCOCC2)n1)C(=O)NC	EC50	=	14.3	nM
CHEMBL3935206	NC(=O)CC1(NC(=O)c2cnc(N3CC(F)(F)C3)c(OCC3CC3)n2)COC1	EC50	=	5.8	nM
CHEMBL3935297	COCCOCC(C)(C)NC(=O)c1ccc(N2CC(F)(F)C2)c(-c2cccc(Cl)c2)n1	EC50	=	442	nM
CHEMBL3935500	NC(=O)[C@H](CC1CC1)NC(=O)c1ccc(C2CCCC2)c(OCC2CC2)n1	EC50	=	10.7	nM
CHEMBL3935791	O=C(c1ccc(N2CC(F)(F)C2)c(OCC2CC2)n1)N1CC2CCOC2C1	EC50	=	103.7	nM
CHEMBL3935837	Cc1nc(C(C)(C)NC(=O)c2cccc(-c3ccc(F)c(Cl)c3)n2)no1	EC50	=	8.7	nM
CHEMBL3935858	CC(C)C[C@H](NC(=O)c1ccc(Br)c(Oc2ccc(F)cc2)n1)C(N)=O	EC50	=	195.8	nM
CHEMBL3936122	Cc1nc([C@](C)(CC2CC2)NC(=O)c2cc(OCC(F)(F)F)c(C3CCC3)cn2)no1	EC50	=	2.4	nM
CHEMBL3936189	COCCOc1nc(C(=O)N[C@@H](CC(C)C)C(N)=O)ccc1N1CC(F)(F)C1	EC50	=	22.9	nM
CHEMBL3936193	Cc1nc(C(C)(C)NC(=O)c2cnc(C3CC3)c(OCC3CC3)n2)no1	EC50	=	51.4	nM
CHEMBL3936226	O=C(NC1(CO)CCC1)c1cnc(C2CC2)c(OCC2CC2)n1	EC50	=	124	nM
CHEMBL3936370	Cc1nc(C(C)(C)NC(=O)c2ccc3c(n2)CC(C)(C)CC3)no1	EC50	=	22.8	nM
CHEMBL3936626	O=C(c1ccc(N2CC(F)(F)C2)c(OCC2CC2)n1)N1CC(F)(C2CC2)C1	EC50	=	8	nM
CHEMBL3936627	Cc1nc([C@@](C)(NC(=O)c2cc(OCC(F)(F)F)c(N3CCC(F)(F)C3)cn2)C2CC2)no1	EC50	=	6.5	nM
CHEMBL3936687	CC(C)(C)N(CC(N)=O)C(=O)c1ccc(N2CC(F)(F)C2)c(OCC2CC2)n1	EC50	=	183.4	nM
CHEMBL3936836	CCC(CC)(NC(=O)c1ccc(C2CC2)c(OCC2CC2)n1)C(=O)OC	EC50	=	1.4	nM
CHEMBL3936958	CC(C)CS(=O)(=O)c1nc(C(=O)N[C@@H](c2cccnc2)C(F)(F)F)ccc1C1CC1	EC50	=	13.9	nM
CHEMBL3937051	O=C(NC1(CO)CCCCC1)c1cnc(N2CC(F)(F)C2)c(OCC2CC2)n1	EC50	=	1.8	nM
CHEMBL3937055	NC(=O)CC1(NC(=O)c2cc(OCC(F)F)c(C3CC3)cn2)CS(=O)(=O)C1	EC50	=	10.1	nM
CHEMBL3937198	Cc1nc([C@@](C)(NC(=O)c2ccc(C3CC3)c(OCC3CC3)n2)C2CC2)no1	EC50	=	0.9	nM
CHEMBL3937227	Cc1nc([C@](C)(CS(C)(=O)=O)NC(=O)c2cc(OCC(F)(F)F)c(C3CCC3)cn2)no1	EC50	=	11	nM
CHEMBL3937354	O=C(c1ccc(N2CCCC2)c(OCC2CC2)n1)N1CCS(=O)(=O)CC1	EC50	=	95.9	nM
CHEMBL3937415	NC(=O)[C@@H](NC(=O)c1ccc(C2CC2)c(OCC2CC2)n1)c1ccc(Cl)cc1	EC50	=	21.1	nM
CHEMBL3937429	CNC(=O)[C@@H](NC(=O)c1ccc(C2CC2)c(OCC2CC2)n1)c1ccccc1	EC50	=	48.4	nM
CHEMBL3938024	Cc1cn(C)nc1N(C)C(=O)c1ccc(N2CC(F)(F)C2)c(OCC2CC2)n1	EC50	=	462.1	nM
CHEMBL3938098	CNC(=O)[C@H](CC(C)(C)C)NC(=O)c1ccc(C(F)(F)F)c(OCC2CCOCC2)n1	EC50	=	29.4	nM
CHEMBL3938149	CC(C)(CCO)NC(=O)c1ccc(C2CC2)c(OCC2CC2)n1	EC50	=	99.1	nM
CHEMBL3938202	CCOC(=O)C(CC)(CC)NC(=O)c1ccc(N2CCC23COC3)c(OCC2CC2)n1	EC50	=	4.5	nM
CHEMBL3938227	CC(C)C[C@H](NC(=O)c1ccc(C2(O)COC2)c(OCC2CC2)n1)C(N)=O	EC50	=	156.8	nM
CHEMBL3938697	O=C(N[C@@H](c1ccccn1)C(F)(F)F)c1ccc(C2CC2)c(Cc2ccc(F)cc2)n1	EC50	=	4.5	nM
CHEMBL3939019	Cc1nc(C(C)(C)NC(=O)c2cccc(-c3ccc(Cl)cc3)n2)no1	EC50	=	340.8	nM
CHEMBL3939087	CC(C)C[C@H](NC(=O)c1ccc(C2CCOC2)c(OCC2CC2)n1)C(N)=O	EC50	=	5.7	nM
CHEMBL3939093	O=C(N[C@@H](CC1CC1)c1nccs1)c1cccc(-c2cccc(Cl)c2)n1	EC50	=	62.2	nM
CHEMBL3939198	Cc1nc(C(C)(C)NC(=O)c2ccc([C@@H]3CCCO3)c(-c3cccc(Cl)c3)n2)no1	EC50	=	208.8	nM
CHEMBL3939355	CNC(=O)[C@H](CC(C)(C)C)NC(=O)c1ccc(C2CC2)c(OCC2CCOCC2)n1	EC50	=	10.3	nM
CHEMBL3939474	CCC(CC)(NC(=O)c1ccc(C2CC2)c(OCC(F)(F)C(F)(F)F)n1)C(=O)NC	EC50	=	14.2	nM
CHEMBL3939531	Cc1nc([C@](C)(CS(C)(=O)=O)NC(=O)c2cc(OCC(F)(F)F)c(C3(F)COC3)cn2)no1	EC50	=	333.4	nM
CHEMBL3939559	CC1(C)C[C@@H](C2CCN(C(=O)c3ccc(N4CC(F)(F)C4)c(OCC4CC4)n3)CC2)C(=O)N1	EC50	=	593.7	nM
CHEMBL3939925	CC(C)(C)[C@H](NC(=O)c1cc(OCC(F)(F)F)c(C2CC2)cn1)c1nn[nH]n1	EC50	=	71.7	nM
CHEMBL3940084	CC(C)C[C@H](NC(=O)c1ccc(N2CC(F)(F)C2)c(OCC2CC2)n1)C(N)=O	EC50	=	0.8	nM
CHEMBL3940136	CNC(=O)[C@](C)(NC(=O)c1cc(OCC(F)(F)F)c(C2CC2)cn1)c1noc(C)n1	EC50	=	12.7	nM
CHEMBL3940187	O=C(N[C@@H](c1cccnc1)C(F)(F)F)c1cc(OCc2ccc(F)cc2)c(Cl)cn1	EC50	=	5	nM
CHEMBL3940625	CC(C)(CC(N)=O)NC(=O)c1cnc(C2CC2)c(OCC2CC2)n1	EC50	=	43.2	nM
CHEMBL3940691	NC(=O)CC1(NC(=O)c2cc(OCC(F)(F)F)c(C3(F)CCC3)cn2)CS(=O)(=O)C1	EC50	=	45.9	nM
CHEMBL3940771	CC(C)C[C@H](NC(=O)c1cc(-c2cccc(Cl)c2)c(Cl)cn1)C(N)=O	EC50	=	466.3	nM
CHEMBL3940907	Cc1nnc(C(NC(=O)c2cc(O[C@@H](C)C(F)(F)F)c(C3(F)COC3)cn2)C(C)(C)C)o1	EC50	=	95.5	nM
CHEMBL3940911	Cc1nc([C@@](C)(NC(=O)c2cc(OCC(F)(F)F)c(Cl)cn2)C2CC2)no1	EC50	=	109.8	nM
CHEMBL3940981	Cn1nnc([C@@H](NC(=O)c2cc(OCC(F)(F)F)c(C3CC3)cn2)C(C)(C)C)n1	EC50	=	4.2	nM
CHEMBL3941072	Cc1nc(C(C)(C)NC(=O)c2ccc(C(F)(F)F)c(OCC3CC3)n2)no1	EC50	=	259.4	nM
CHEMBL3941184	O=C1CCCN1c1cc(C(c2ccc(Cl)cc2)c2ccc(Cl)cc2)cc2c(NC3CCN(S(=O)(=O)C(F)(F)F)CC3)cc(=O)[nH]c12	EC50	=	670	nM
CHEMBL3941217	NC(=O)[C@H](Cc1ccccc1)NC(=O)c1cnc(C2CC2)c(OCC2CC2)n1	EC50	=	108.4	nM
CHEMBL3941296	Cc1nc([C@](C)(CC2CC2)NC(=O)c2ccc(C3CC3)c(OCC3CC3)n2)no1	EC50	=	1.5	nM
CHEMBL3941427	NC(=O)[C@@H]1CSCCN1C(=O)c1ccc(C2CC2)c(OCC2CC2)n1	EC50	=	318.4	nM
CHEMBL3941506	C[C@H](NC(=O)c1cnc(C2CC2)c(OCC2CC2)n1)c1ccccn1	EC50	=	290.6	nM
CHEMBL3941576	COCCN(C(=O)c1ccc(N2CC(F)(F)C2)c(OCC2CC2)n1)C(C)(C)C	EC50	=	5.3	nM
CHEMBL3941673	CNC(=O)[C@](C)(CC1CC1)NC(=O)c1cc(OCC(F)(F)F)c(C2CC2)cn1	EC50	=	292.5	nM
CHEMBL3941719	CC(C)(C)NC(=O)c1ccc(N2CC(F)(F)C2)c(OCC2CC2)n1	EC50	=	6.9	nM
CHEMBL3941824	CC1C(c2ccccc2)CCCN1C(=O)c1ccc(N2CC(F)(F)C2)c(OCC2CC2)n1	EC50	=	40.5	nM
CHEMBL3941906	CC1(C)COCN1C(=O)c1ccc(C2CC2)c(Cc2ccc(F)cc2)n1	EC50	=	3.1	nM
CHEMBL3941936	NC(=O)[C@@H](NC(=O)c1ccc(C2CC2)c(OCC2CC2)n1)c1ccccc1	EC50	=	10.1	nM
CHEMBL3941942	Cc1nc([C@](C)(CC2CC2)NC(=O)c2cc(OCC(F)(F)F)c(C3CC3)cn2)no1	EC50	=	3.7	nM
CHEMBL3942088	CC(C)(CCS(C)(=O)=O)NC(=O)c1ccc(C2CC2)c(OCC2CC2)n1	EC50	=	476.6	nM
CHEMBL3942094	Cc1nc(C(C)(CS(C)(=O)=O)NC(=O)c2cc(O[C@@H](C)C(F)(F)F)c(Cl)cn2)no1	EC50	=	5.3	nM
CHEMBL3942402	CC(C)(C)[C@H](NC(=O)c1cc(OCC(F)(F)F)c(C2CC2)cn1)c1noc(N)n1	EC50	=	4.4	nM
CHEMBL3942450	CC(C)N(C(=O)c1ccc(N2CC(F)(F)C2)c(OCC2CC2)n1)C(C)C	EC50	=	12.6	nM
CHEMBL3942708	CC(C)(CCN1CCOCC1)NC(=O)c1ccc(C2CC2)c(OCC2CC2)n1	EC50	=	149.8	nM
CHEMBL3942960	NC(=O)[C@H](CC1CC1)NC(=O)c1ccc(C2CC2)c(Cc2ccc(F)cc2)n1	EC50	=	0.2	nM
CHEMBL3943185	CNC(=O)[C@@H](NC(=O)c1cc(OCC(F)(F)F)c(C2CC2)cn1)C(C)(C)O	EC50	=	51.2	nM
CHEMBL3943206	O=C(N[C@H](c1ccccn1)C(F)(F)F)c1ccc(C2CC2)c(OCC2CCOCC2)n1	EC50	=	10.9	nM
CHEMBL3943211	Cc1nc([C@@H](NC(=O)c2cc(OCC(F)(F)F)c(C3CC3)cn2)C(C)(C)C)no1	EC50	=	4.8	nM
CHEMBL3943239	Cc1nc(C(C)(CS(C)(=O)=O)NC(=O)c2cc(OC(C)CF)c(C3CC3)cn2)no1	EC50	=	2.4	nM
CHEMBL3943441	C[C@H](Oc1cc(C(=O)NC(C(=O)N(C)C)C(C)(C)C)ncc1C1CC1)C(F)(F)F	EC50	=	2.4	nM
CHEMBL3943530	O=C(c1ccc(N2CC(F)(F)C2)c(OCC2CC2)n1)N1CC2(COC2)C1	EC50	=	364.3	nM
CHEMBL3943604	Cc1nc([C@@H](NC(=O)c2cccc(-c3ccc(F)c(Cl)c3)n2)C2CC2)no1	EC50	=	24.9	nM
CHEMBL3943652	O=S(=O)(N1CCC(Nc2ccnc3c(Br)cc(C(c4ccc(Cl)cc4)c4ccc(Cl)cc4)cc23)CC1)C(F)(F)F	EC50	=	180	nM
CHEMBL3943786	CCC(CC)(NC(=O)c1ccc(C2CC2)c(OCC2CC2)n1)C(=O)NCC1CC1	EC50	=	27	nM
CHEMBL3943882	Cc1nc([C@](C)(CC2CC2)NC(=O)c2cc(OCC(F)F)c(C3CC3)cn2)no1	EC50	=	3.4	nM
CHEMBL3944149	CCOC(=O)C(CC)(CC)NC(=O)c1ccc(C2CC2)c(OCC2CC2)n1	EC50	=	2.3	nM
CHEMBL3944247	CCC(CC)(NC(=O)c1ccc(C2CCOCC2)c(OCC2CC2)n1)C(=O)NC	EC50	=	186.2	nM
CHEMBL3944402	CC1(COc2cc(C(=O)NC(C)(C)c3nnc(-c4ccccc4)[nH]3)ncc2C2CC2)COC1	EC50	=	30.9	nM
CHEMBL3944695	CC(C)(NC(=O)c1ccc(C2CC2)c(OCC2CC2)n1)c1nc(N)no1	EC50	=	176.4	nM
CHEMBL3944719	Cc1nc([C@@H](NC(=O)c2ccc(C3CC3)c(OCC3CC3)n2)C2CC2)no1	EC50	=	6.8	nM
CHEMBL3945091	CC(C)C[C@H](NC(=O)c1cnc(N2CC(F)(F)C2)c(OCC2CC2)n1)C(=O)N(C)C	EC50	=	13.6	nM
CHEMBL3945147	CC[C@@](C)(CO)NC(=O)c1cnc(C2CC2)c(OCC2CC2)n1	EC50	=	63.4	nM
CHEMBL3945306	O=C(NC1(CO)CC1)c1cc(OCC2CC2)c(N2CC(F)(F)C2)cn1	EC50	=	72.6	nM
CHEMBL3945464	Cn1nnnc1[C@](C)(CC1CC1)NC(=O)c1cc(OCC(F)(F)F)c(C2CC2)cn1	EC50	=	19.8	nM
CHEMBL3945608	Cc1nc([C@@](C)(NC(=O)c2cc(OCC3CC3)c(C3CC3)cn2)C2CC2)no1	EC50	=	0.7	nM
CHEMBL3945765	CC(C)(C)OC(=O)N1CCC2(CCCN2C(=O)c2ccc(C3CC3)c(Cc3ccc(F)cc3)n2)CC1	EC50	=	8	nM
CHEMBL3945880	O=c1cc(NC2CCN(S(=O)(=O)C(F)(F)F)CC2)c2cc(C(c3ccc(Cl)cc3)c3ccc(Cl)cc3)ccc2[nH]1	EC50	=	53	nM
CHEMBL3945888	O=C(NC1(CO)CCCC1)c1cc(OCC2CC2)c(Cl)cn1	EC50	=	52.4	nM
CHEMBL3945889	CC(C)(C)[C@H](NC(=O)c1ccc(C2CC2)c(OCC(F)(F)F)n1)c1nccs1	EC50	=	138.3	nM
CHEMBL3945954	C[C@@H](CF)Oc1cc(C(=O)NC2(CC(N)=O)CS(=O)(=O)C2)ncc1C1CC1	EC50	=	0.3	nM
CHEMBL3946121	Cc1nc(C(C)(CS(C)(=O)=O)NC(=O)c2cc(O[C@@H](C)C(F)(F)F)c(C3CCC3)cn2)no1	EC50	=	1.7	nM
CHEMBL3946389	CC(C)C[C@@](C)(CO)NC(=O)c1ccc(C2CC(F)(F)C2)c(OCC2CC2)n1	EC50	=	5.4	nM
CHEMBL3946399	CC(C)[C@H](NC(=O)c1cnc(C2CC2)c(OCC2CC2)n1)C(=O)N(C)C	EC50	=	8.6	nM
CHEMBL3946687	Cc1cnc(C(C)(C)NC(=O)c2ccc(N3CC(F)(F)C3)c(OCC3CC3)n2)s1	EC50	=	4.9	nM
CHEMBL3946782	NC(=O)[C@H](CC1CC1)NC(=O)c1ccc(N(CC(F)(F)F)CC(F)(F)F)c(OCC2CC2)n1	EC50	=	54.4	nM
CHEMBL3946858	CC(C)(C)NC(=O)c1ccc(C2CC2)c(OCC2CC2)n1	EC50	=	26.3	nM
CHEMBL3946983	C[C@@](NC(=O)c1cnc(N2CC(F)(F)C2)c(OCC2CC2)n1)(C(N)=O)c1ccccc1	EC50	=	49.2	nM
CHEMBL3947055	CC(C)(NC(=O)c1ccc(C2CC2)c(OCC(F)(F)F)n1)c1nccs1	EC50	=	50.3	nM
CHEMBL3947166	COC(=O)C(C)(C)NC(=O)c1ccc(C2CCOCC2)c(OCC2CC2)n1	EC50	=	55.8	nM
CHEMBL3947228	Cc1nc(C2(NC(=O)c3ccc(C4CC4)c(OCC4CC4)n3)CCC2)no1	EC50	=	46.8	nM
CHEMBL3947695	CCC(CC)(NC(=O)c1ccc(C)c(-c2cccc(Cl)c2)n1)C(=O)NC	EC50	=	57.4	nM
CHEMBL3947723	COC(=O)C(C)(C)NC(=O)c1cccc(C2CCCCC2)n1	EC50	=	32.1	nM
CHEMBL3947805	O=C(c1ccc(C2CCCC2)c(OCC2CC2)n1)N1CCS(=O)(=O)CC1	EC50	=	303.3	nM
CHEMBL3947911	CC(C)(C)NC(=O)c1ccc(C2CC2)c(OC[C@H]2CCCO2)n1	EC50	=	12	nM
CHEMBL3947963	Cc1nc(C(C)(C)NC(=O)c2ccc(C)c(-c3cccc(Cl)c3)n2)no1	EC50	=	127.3	nM
CHEMBL3947998	Cc1nc(C(C)(C)NC(=O)c2ccc(C3CC3)c(OCc3ccccn3)n2)no1	EC50	=	151	nM
CHEMBL3948314	Cc1nc(C(C)(CS(C)(=O)=O)NC(=O)c2cc(O[C@@H](C)C(F)(F)F)c(C3(F)CCC3)cn2)no1	EC50	=	10.5	nM
CHEMBL3948332	NC(=O)[C@@H]1CC(F)(F)CN1C(=O)c1ccc(N2CC(F)(F)C2)c(OCC2CC2)n1	EC50	=	3,075	nM
CHEMBL3948440	CC(C)C[C@H](NC(=O)c1cccc(-c2cccc(Cl)c2)n1)c1nccs1	EC50	=	173.3	nM
CHEMBL3948481	Cc1nc([C@](C)(CC2CC2)NC(=O)c2cnc(N3CC(F)(F)C3)c(OCC3CC3)n2)no1	EC50	=	14.6	nM
CHEMBL3949123	CC(C)(NC(=O)c1ccc(C2CC2)c(-c2cccc(Cl)c2)n1)c1ncco1	EC50	=	83.9	nM
CHEMBL3949331	Cc1nc(C(C)(CC2CC2)NC(=O)c2cc(OC(C)CF)c(C3CC3)cn2)no1	EC50	=	0.6	nM
CHEMBL3949388	CCCCCCC(C)(C)c1cc(OC)c(C2=C[C@@H]3CC[C@@]2(CO)C3(C)C)c(OC)c1	EC50	=	135.5	nM
CHEMBL3949521	CC(C)C[C@H](NC(=O)c1ccc(N2CC(F)(F)C2)c(OCC2CC2)n1)c1cccnc1	EC50	=	17.5	nM
CHEMBL3949579	CC(C)(NC(=O)c1ccc(Cl)c(-c2cccc(Cl)c2)n1)c1ncon1	EC50	=	355.8	nM
CHEMBL3949863	CCC(CC)(NC(=O)c1cccc(-c2ccc(Cl)cc2)n1)C(=O)NC	EC50	=	184.7	nM
CHEMBL3949921	Cc1nc([C@](C)(CC2CC2)NC(=O)c2ccc(N3CC(F)(F)C3)c(OCC3CC3)n2)no1	EC50	=	8.4	nM
CHEMBL3950006	CN(C(=O)c1ccc(C(F)(F)F)c(OC[C@H]2CCCO2)n1)C(C)(C)C	EC50	=	248.8	nM
CHEMBL3950068	CCC(CC)(NC(=O)c1ccc(C(F)(F)F)c(OCC2CC2)n1)C(=O)N1CC(F)(F)C1	EC50	=	3.1	nM
CHEMBL3950162	C[C@H](Oc1cc(C(=O)NC(C)(CC(N)=O)C2CC2)ncc1C1CC1)C(F)(F)F	EC50	=	0.9	nM
CHEMBL3950265	CC(C)C[C@H](NC(=O)c1ccc(C2CC2)c(Cc2ccc(F)cc2)n1)C(N)=O	EC50	=	0.7	nM
CHEMBL3950352	CC(C)C[C@@H](CNc1ccc([N+](=O)[O-])c2nonc12)NC(=O)c1ccc(N2CCCC2)c(OCC2CC2)n1	EC50	=	25.6	nM
CHEMBL3950538	Cc1nc([C@@H](NC(=O)c2ccc(C3CC3)c(OCC3CC3)n2)C2CC2)no1	EC50	=	20.4	nM
CHEMBL3950636	CC1(C)CCN(C(=O)c2ccc(C3CC3)c(Cc3ccc(F)cc3)n2)CC1	EC50	=	9	nM
CHEMBL3950692	Cn1nnnc1[C@@H](NC(=O)c1cc(OCC(F)(F)F)c(C2CC2)cn1)C(C)(C)C	EC50	=	39.3	nM
CHEMBL3950922	Cc1nc(C(C)(NC(=O)c2cc(O[C@@H](C)C(F)(F)F)c(N3CC(F)(F)C3)cn2)C2CC2)no1	EC50	=	1.4	nM
CHEMBL3951612	CC(C)CN(NC(=O)c1ccc(C2CC2)c(O[C@@H](C)C(F)(F)F)n1)C(N)=O	EC50	=	53.4	nM
CHEMBL3951812	CCC(CC)(NC(=O)c1cnc(C2CC2)c(OCC2CC2)n1)C(=O)NC	EC50	=	15.1	nM
CHEMBL3952053	CN(C(=O)c1ccc(C2CC2)c(Cc2ccc(F)cc2)n1)C(C)(C)C	EC50	=	0.8	nM
CHEMBL3952061	CC(C)[C@](C)(CO)NC(=O)c1cc(OCC2CCC2)c(Cl)cn1	EC50	=	9.2	nM
CHEMBL3952139	COC(=O)C(C)(C)NC(=O)c1ccc(-c2cc[nH]n2)c(OCC2CC2)n1	EC50	=	426.5	nM
CHEMBL3952168	O=C(N[C@H]1CCOC1=O)c1ccc(C2CC2)c(OCC2CC2)n1	EC50	=	441.2	nM
CHEMBL3952240	C[C@H](Oc1nc(C(=O)N(C)C(C)(C)C)ccc1C1CC1)C(F)(F)F	EC50	=	118.8	nM
CHEMBL3952323	O=C(NC1(c2nccs2)COC1)c1ccc(Br)c(OCC(F)(F)F)n1	EC50	=	367.9	nM
CHEMBL3952365	COc1cc(C(c2ccc(Cl)cc2)c2ccc(Cl)cc2)cc2c(NC3CCN(S(=O)(=O)C(F)(F)F)CC3)ccnc12	EC50	=	204	nM
CHEMBL3952426	CC(C)(NC(=O)c1ccc(C2CCOCC2)c(OCC2CC2)n1)c1nccs1	EC50	=	53.7	nM
CHEMBL3952505	CC(C)(NC(=O)c1ccc(Cl)c(-c2cccc(Cl)c2)n1)c1nccs1	EC50	=	103.8	nM
CHEMBL3952751	NC(=O)[C@@H](NC(=O)c1ccc(C2CC2)c(OCC(F)(F)F)n1)c1ccccc1	EC50	=	129.7	nM
CHEMBL3952801	COC(=O)C(C)(C)NC(=O)c1ccc(C)c(OCC(F)(F)F)n1	EC50	=	77.2	nM
CHEMBL3952854	CC(C)C[C@H](NC(=O)c1cnc(C2CC2)c(OCC2CC2)n1)C(N)=O	EC50	=	4.1	nM
CHEMBL3952968	COC(=O)C(C)(C)NC(=O)c1cc(I)c(Cl)cn1	EC50	=	35.6	nM
CHEMBL3953077	CCOC(=O)CN(C(=O)c1ccc(N2CC(F)(F)C2)c(OCC2CC2)n1)C(C)(C)C	EC50	=	5.8	nM
CHEMBL3953148	CC(C)(C)[C@H](NC(=O)c1cc(OCC2CC2)c(N2CC(F)(F)C2)cn1)C(N)=O	EC50	=	3	nM
CHEMBL3953313	CNC(=O)[C@H](CC(C)(C)C)NC(=O)c1cccc(-c2cccc(Cl)c2)n1	EC50	=	99.4	nM
CHEMBL3953670	CC(C)(CCc1ccncc1)NC(=O)c1cnc(C2CC2)c(OCC2CC2)n1	EC50	=	280.3	nM
CHEMBL3953854	CC(CF)Oc1cc(C(=O)NC(C)(CC(N)=O)C2CC2)ncc1C1CC1	EC50	=	0.6	nM
CHEMBL3954378	C[C@]1(O)CCN(C(=O)c2ccc(N3CC(F)(F)C3)c(OCC3CC3)n2)C1	EC50	=	364.4	nM
CHEMBL3954460	CCC(CC)(NC(=O)c1ccc(N2CC(F)(F)C2)c(OCC2CC2)n1)C(=O)N1CC(F)(F)C1	EC50	=	4.7	nM
CHEMBL3954663	CC(C)(NC(=O)c1ccc(N2CC(F)(F)C2)c(-c2cccc(Cl)c2)n1)c1nccs1	EC50	=	334	nM
CHEMBL3954854	Cc1nc([C@](C)(CS(C)(=O)=O)NC(=O)c2cc(OCC(F)F)c(C3CC3)cn2)no1	EC50	=	45.3	nM
CHEMBL3955149	O=C(N[C@H](c1ccccn1)C(F)(F)F)c1cc(OCC(F)(F)F)c(C2CC2)cn1	EC50	=	12.2	nM
CHEMBL3955150	CCOC(=O)C(CC)(CC)NC(=O)c1ccc(N2CC(F)(F)C2)c(OCC2CC2)n1	EC50	=	2	nM
CHEMBL3955226	O[C@@](c1ccc(Cl)cc1)(c1ccc2nccc(/C=C/c3ccccc3)c2c1)c1cscn1	EC50	=	340	nM
CHEMBL3955301	CC(C)(NC(=O)c1ccc(C(F)(F)F)c(OCC2CC2)n1)c1nccs1	EC50	=	111	nM
CHEMBL3955332	Cc1ccc(C(=O)N2CCCCC2)nc1S(=O)(=O)N1CCCCC1	EC50	=	291.3	nM
CHEMBL3955761	Cc1nc([C@H](CC2CC2)NC(=O)c2cccc(-c3ccc(F)c(C(F)(F)F)c3)n2)no1	EC50	=	24.6	nM
CHEMBL3955957	O=C(c1ccc(N2CCCC2)c(OCC2CC2)n1)N1CCSCC1	EC50	=	16.6	nM
CHEMBL3955963	CC(C)[C@](C)(NC(=O)c1ccc(C2CC2)c(OCC2CC2)n1)C(N)=O	EC50	=	182.5	nM
CHEMBL3955970	Cc1nc([C@](C)(CC2CC2)NC(=O)c2cc(OCC(F)(F)F)c(N3CC(F)(F)C3)cn2)no1	EC50	=	17.7	nM
CHEMBL3956121	CNC(=O)[C@H](CC(C)C)NC(=O)c1cccc(-c2ccccc2)n1	EC50	=	57.8	nM
CHEMBL3956138	Cc1nc(C(C)(C)NC(=O)c2ccc([C@@H]3CCCO3)c(OCC3CC3)n2)no1	EC50	=	20	nM
CHEMBL3956205	NC(=O)CC1(NC(=O)c2cc(OCC(F)(F)F)c(N3CC(F)(F)C3)cn2)CS(=O)(=O)C1	EC50	=	178.4	nM
CHEMBL3956246	CCC[C@@](C)(CO)NC(=O)c1cc(OCC2CC2)c(Cl)cn1	EC50	=	16.7	nM
CHEMBL3956348	O=C(NN1CCCCC1)c1cccc(C2CCCCC2)n1	EC50	=	15.6	nM
CHEMBL3956445	O=C(c1ccc(N2CC(F)(F)C2)c(OCC2CC2)n1)N1CCC2(CC2)C1	EC50	=	7.4	nM
CHEMBL3956544	COc1ccc(C(=O)NC(C)(C)c2nccs2)nc1-c1cccc(Cl)c1	EC50	=	140.3	nM
CHEMBL3956670	CN(C)C(=O)[C@@H](NC(=O)c1ccc(C2CC2)c(OCC2CC2)n1)c1ccccc1	EC50	=	19.9	nM
CHEMBL3956773	CCC(CC)(NC(=O)c1ccc(C(F)(F)F)c(OCC2CC2)n1)C(=O)OC	EC50	=	2.2	nM
CHEMBL3956804	CC(C)(C)OC(=O)N1CCC2(CCCN2C(=O)c2ccc(N3CC(F)(F)C3)c(OCC3CC3)n2)CC1	EC50	=	11.5	nM
CHEMBL3956862	O=C(c1ccc(N2CC(F)(F)C2)c(OCC2CC2)n1)N1C[C@@H]2C[C@H]1CN2Cc1ccccc1	EC50	=	198	nM
CHEMBL395704	Cc1c(C(C)(C)C)s/c(=N\C(=O)c2ccccc2)n1CC1CC1	EC50	=	86	nM
CHEMBL3957074	Cc1csc(C(C)(C)NC(=O)c2cnc(N3CC(F)(F)C3)c(OCC3CC3)n2)n1	EC50	=	5.6	nM
CHEMBL3957126	Cc1nc([C@@](C)(NC(=O)c2cc(OCC(F)(F)F)c(N3CC(F)(F)C3)cn2)C2CC2)no1	EC50	=	10.5	nM
CHEMBL3957187	CN(C)C(=O)[C@H](CC1CC1)NC(=O)c1cnc(N2CC(F)(F)C2)c(OCC2CC2)n1	EC50	=	59.6	nM
CHEMBL3957242	NC(=O)CC1(NC(=O)c2cc(OCC(F)(F)F)c(C3CCC3)cn2)CS(=O)(=O)C1	EC50	=	2	nM
CHEMBL3957631	C[C@H](Oc1cc(C(=O)NC(C(=O)N2CC(F)(F)C2)C(C)(C)C)ncc1C1CC1)C(F)(F)F	EC50	=	5.1	nM
CHEMBL3957653	CC(C)CS(=O)(=O)c1nc(C(=O)N2COCC2(C)C)ccc1C1CC1	EC50	=	82.1	nM
CHEMBL3958050	CCCCCCC(C)(C)c1cc(OC)c(C2=C[C@@H]3CC[C@@]2(C(=O)OC)C3(C)C)c(OC)c1	EC50	=	126.2	nM
CHEMBL3958100	O=c1cc(/C=C/c2cccc(F)c2)c2cc([C@H](c3ccc(Cl)cc3)c3ccsc3)ccc2[nH]1	EC50	=	90	nM
CHEMBL3958269	O=C(NC1(c2nccs2)COC1)c1cc(OCC2CC2)c(Cl)cn1	EC50	=	74.6	nM
CHEMBL3958336	Cc1nc([C@](C)(CC(C)(C)C)NC(=O)c2cc(OCC(F)(F)F)c(Cl)cn2)no1	EC50	=	25	nM
CHEMBL3958413	Cc1nc([C@@](C)(NC(=O)c2cc(OCC(F)(F)F)c(C3CC3)cn2)C(=O)N2CCC2)no1	EC50	=	5.4	nM
CHEMBL3958441	COC(=O)C(C)(C)NC(=O)c1ccc(C)c(Nc2ccc(Cl)cc2Cl)n1	EC50	=	376	nM
CHEMBL3958638	Cc1nnc(C(NC(=O)c2cc(O[C@@H](C)C(F)(F)F)c(C3CC3)cn2)C2(C)COC2)o1	EC50	=	186.1	nM
CHEMBL3958669	Cc1nc([C@H](CC2CC2)NC(=O)c2cccc(-c3ccc(F)c(Cl)c3)n2)no1	EC50	=	3.5	nM
CHEMBL3958904	Cc1nc([C@H](CC2CC2)NC(=O)c2ccc(N3CC(F)(F)C3)c(-c3cccc(Cl)c3)n2)no1	EC50	=	248.8	nM
CHEMBL3959029	CCC(CC)(NC(=O)c1ccc(C2CC2)c(OC[C@H]2CCCO2)n1)C(=O)NC	EC50	=	9.5	nM
CHEMBL3959114	O=C(NC1(C(F)(F)F)CC1)c1ccc(N2CC(F)(F)C2)c(OCC2CC2)n1	EC50	=	6.4	nM
CHEMBL3959188	CC(C)C[C@H](NC(=O)c1cnc(C2CC2)c(OCC2CC2)n1)C(=O)N(C)C	EC50	=	2.7	nM
CHEMBL3959215	Cc1nc(C(C)(C)NC(=O)c2ccc(N3CC(=O)C3)c(OCC3CC3)n2)no1	EC50	=	424.2	nM
CHEMBL3959496	Cc1nc(C(C)(C)NC(=O)c2ccc(C3CCCC3)c(-c3cccc(Cl)c3)n2)no1	EC50	=	215	nM
CHEMBL3959709	CC1(NC(=O)c2ccc(N3CC(F)(F)C3)c(OCC3CC3)n2)COC1	EC50	=	96.4	nM
CHEMBL3959714	CC1(O)C[C@@H](C(N)=O)N(C(=O)c2ccc(N3CC(F)(F)C3)c(OCC3CC3)n2)C1	EC50	=	30.1	nM
CHEMBL3959920	O=C(NC1(CO)CCCCC1)c1cc(OCC(F)(F)F)c(C2CC2)cn1	EC50	=	15.7	nM
CHEMBL3959976	COCCOc1nc(C(=O)N[C@@H](CC2CC2)C(N)=O)ccc1C1CC1	EC50	=	124.1	nM
CHEMBL3960112	Cc1ccc(C(=O)NC(C)(C)c2ncco2)nc1-c1cccc(Cl)c1	EC50	=	307.8	nM
CHEMBL3960115	CCC(CC)(NC(=O)c1cnc(N2CC(F)(F)C2)c(OCC2CC2)n1)C(=O)NC	EC50	=	7.4	nM
CHEMBL3960116	CCC(CC)(NC(=O)c1ccc(C2CC2)c(OCC2CC2)n1)C(=O)N1CC(F)(F)C1	EC50	=	3.6	nM
CHEMBL3960124	CCN(C(=O)c1cc(OCC(F)(F)F)c(C2CC2)cn1)C(C)(C)C	EC50	=	82.2	nM
CHEMBL3960251	Cc1cnc(C(C)(C)NC(=O)c2ccc(C3CC3)c(OCC3CC3)n2)s1	EC50	=	3.6	nM
CHEMBL3960259	NC(=O)[C@@H]1CSCN1C(=O)c1ccc(N2CC(F)(F)C2)c(OCC2CC2)n1	EC50	=	50	nM
CHEMBL3960308	CNC(=O)[C@H](CC(C)(C)C)NC(=O)c1ccc(C(F)(F)F)c(OCC2CC2)n1	EC50	=	16.8	nM
CHEMBL3960368	CCC(CC)(NC(=O)c1ccc(N2CC(F)(F)C2=O)c(OCC2CC2)n1)C(=O)OC	EC50	=	47.3	nM
CHEMBL3960754	CC1(COc2nc(C(=O)NC(C)(C)c3nccs3)ccc2N2CC(F)(F)C2)COC1	EC50	=	259.3	nM
CHEMBL3960865	CNC(=O)[C@@H](NC(=O)c1ccc(C2CC2)c(S(=O)(=O)CC(C)C)n1)C(C)C	EC50	=	12.9	nM
CHEMBL3960914	CC(C)(O)[C@H](CC1CC1)NC(=O)c1ccc(C2CC2)c(OCC2CC2)n1	EC50	=	113.1	nM
CHEMBL3960990	Cc1nc([C@@H](NC(=O)c2ccc(N3CC(F)(F)C3)c(OCC3CC3)n2)C2CC2)no1	EC50	=	12.8	nM
CHEMBL3961453	CNC(=O)[C@H](CC(C)C)NC(=O)c1ccc(C2CC2)c(OCC2CCOCC2)n1	EC50	=	2.7	nM
CHEMBL3961521	O=C(c1ccc(N2CC(F)(F)C2)c(OCC2CC2)n1)N1CCCC12CC2	EC50	=	1.8	nM
CHEMBL3962202	O=C(c1ccc(N2CC(F)(F)C2)c(OCC2CC2)n1)N1C[C@H]2CC[C@@H](C1)O2	EC50	=	85.4	nM
CHEMBL3962321	COC(=O)C1CCCCC1NC(=O)c1cccc(C2CCCCC2)n1	EC50	=	320.3	nM
CHEMBL3962514	CN(C(=O)c1cc(-c2cccc(Cl)c2)ccn1)C(C)(C)C	EC50	=	144.7	nM
CHEMBL3962778	CC(C)(C#N)NC(=O)c1cc(OCC2CC2)c(Cl)cn1	EC50	=	158.8	nM
CHEMBL3962970	CC[C@](C)(NC(=O)c1cc(OCC(F)(F)F)c(C2CC2)cn1)C(N)=O	EC50	=	136.8	nM
CHEMBL3962990	CC(C)(C)N(CC(=O)O)C(=O)c1ccc(N2CC(F)(F)C2)c(OCC2CC2)n1	EC50	=	339.7	nM
CHEMBL3963021	Cc1nc([C@H](C2CC2)N(C)C(=O)c2ccc(C3CC3)c(OCC3CCOCC3)n2)no1	EC50	=	55.4	nM
CHEMBL3963165	CC(C)(C)[C@H](CO)NC(=O)c1cc(OCC2CC2)c(Cl)cn1	EC50	=	64.6	nM
CHEMBL3963221	COC(=O)[C@H](CC(C)C)NC(=O)c1ccc(C2CC2)c(OCC2CC2)n1	EC50	=	1.3	nM
CHEMBL3963244	CCC(CC)(NC(=O)c1ccc(N(CC(F)(F)F)CC(F)(F)F)c(OCC2CC2)n1)C(=O)OC	EC50	=	1.6	nM
CHEMBL3963316	CC(C)(NC(=O)c1cnc(N2CC(F)(F)C2)c(OCC2CC2)n1)c1noc(N)n1	EC50	=	178	nM
CHEMBL3963383	CC(C)C[C@H](NC(=O)c1ccc(Cl)c(-c2cccc(Cl)c2)n1)C(N)=O	EC50	=	207.9	nM
CHEMBL3963437	COCCOC[C@H](CC1CC1)NC(=O)c1ccc(N2CC(F)(F)C2)c(OCC2CC2)n1	EC50	=	27.4	nM
CHEMBL3963482	CC(C)C[C@@H](C#N)NC(=O)c1ccc(N2CC(F)(F)C2)c(OCC2CC2)n1	EC50	=	7.9	nM
CHEMBL3963634	CC(C)(O)[C@H](CC1CC1)NC(=O)c1ccc(N2CC(F)(F)C2)c(OCC2CC2)n1	EC50	=	38.2	nM
CHEMBL3964199	Cc1nc([C@H](CC2CC2)NC(=O)c2ccc(C3CC3)c(OCC(F)(F)C(F)(F)F)n2)no1	EC50	=	31.8	nM
CHEMBL3964253	CC(C)C[C@H](NC(=O)c1ccc(N2CC(F)(F)C2)c(-c2cccc(Cl)c2)n1)C(N)=O	EC50	=	304.6	nM
CHEMBL3964278	NC(=O)[C@H](CC1CCC1)NC(=O)c1cnc(C2CC2)c(OCC2CC2)n1	EC50	=	42.9	nM
CHEMBL3964412	Cc1nc(C(C)(C)NC(=O)c2cccc(-c3ccc(Cl)c(F)c3)n2)no1	EC50	=	26.4	nM
CHEMBL3964808	NC(=O)[C@@H]1CC(F)(F)CN1C(=O)c1ccc(C2(O)CCC2)c(OCC2CC2)n1	EC50	=	75.8	nM
CHEMBL3965037	CC1(C)COCCN1C(=O)c1ccc(N2CC(F)(F)C2)c(OCC2CC2)n1	EC50	=	5.2	nM
CHEMBL3965091	C[C@@](CC1CC1)(NC(=O)c1cc(OCC(F)(F)F)c(C2CC2)cn1)C(N)=O	EC50	=	343.4	nM
CHEMBL3965308	CCC(CC)(NC(=O)c1ccc(C2CC2)c(S(=O)(=O)CC(C)C)n1)C(=O)NC	EC50	=	195.4	nM
CHEMBL3965356	CC(C)(C)N(Cc1ccccc1)C(=O)c1ccc(N2CC(F)(F)C2)c(OCC2CC2)n1	EC50	=	37	nM
CHEMBL3965420	CCC(CC)(NC(=O)c1ccc(C2CC2)c(OCC2CC2)n1)C(=O)N1CCC1	EC50	=	1.6	nM
CHEMBL3965458	CC(C)(CCc1ccccc1)NC(=O)c1cnc(N2CC(F)(F)C2)c(OCC2CC2)n1	EC50	=	2.5	nM
CHEMBL3965581	O=C(N[C@@H](CC1CC1)c1nccs1)c1ccc(C2CCOCC2)c(OCC2CC2)n1	EC50	=	32.5	nM
CHEMBL3965830	O=C(O)c1ccc(S(=O)(=O)N2CCC(Nc3cc(=O)[nH]c4ccc(C(c5ccc(Cl)cc5)c5ccc(Cl)cc5)cc34)CC2)cc1	EC50	=	240	nM
CHEMBL3965929	CC(C)(NC(=O)c1cccc(-c2cccc(Cl)c2)n1)c1nccs1	EC50	=	105.1	nM
CHEMBL3966168	Cc1nc([C@@](C)(NC(=O)c2cc(OCC(F)(F)F)c(C3CC3)cn2)C(N)=O)no1	EC50	=	149.3	nM
CHEMBL3966218	CC(C)(C)[C@H](NC(=O)c1cc(OCC(F)(F)F)c(N2CC(F)(F)C2)cn1)C(N)=O	EC50	=	13.2	nM
CHEMBL3966304	Cc1nc([C@@](C)(NC(=O)c2cc(OCC(F)(F)F)c(C3CC3)cn2)C2CC2)no1	EC50	=	1.7	nM
CHEMBL3966311	Cc1nc([C@@](C)(NC(=O)c2cc(OCC(F)(F)F)c(C3CC3)cn2)C(=O)N2CC(F)(F)C2)no1	EC50	=	45.4	nM
CHEMBL3966497	Cc1nc([C@H](CC(C)C)NC(=O)c2cccc(C(O)c3ccc(F)cc3)n2)no1	EC50	=	25.1	nM
CHEMBL3966532	NC(=O)[C@@H]1CC(F)(F)CN1C(=O)c1ccc(C2CC2)c(Cc2ccc(F)cc2)n1	EC50	=	0.2	nM
CHEMBL3966730	NC(=O)CC1(NC(=O)c2cc(OCC(F)F)c(C3(F)CCC3)cn2)CS(=O)(=O)C1	EC50	=	73	nM
CHEMBL3966810	Cc1nc([C@@](C)(NC(=O)c2cc(OCC(F)(F)F)c(C3CC3)cn2)C(=O)N2CC3(COC3)C2)no1	EC50	=	204.5	nM
CHEMBL3966833	CCOC(=O)C(CC)(CC)NC(=O)c1ccc(Br)c(OCC2CC2)n1	EC50	=	2.8	nM
CHEMBL3966887	CC1([C@H](NC(=O)c2cc(OCC(F)(F)F)c(C3CC3)cn2)C(N)=O)COC1	EC50	=	224.6	nM
CHEMBL3966926	CN(C)C(=O)[C@H](CC1CC1)NC(=O)c1cnc(C2CC2)c(OCC2CC2)n1	EC50	=	14.6	nM
CHEMBL3967292	CCC(CC)(NC(=O)c1ccc(C2CC2)c(OCC2CC2)n1)C(=O)NCCOC	EC50	=	51.8	nM
CHEMBL3967345	CC(C)(C)[C@H](NC(=O)c1cc(OC2COC2)c(Cl)cn1)c1nccs1	EC50	=	128.2	nM
CHEMBL3967364	NC(=O)[C@@H]1CC(F)(F)CN1C(=O)c1ccc(C2(F)CCC2)c(OCC2CC2)n1	EC50	=	2.3	nM
CHEMBL3967860	O=C(c1ccc(N2CC(F)(F)C2)c(OCC2CC2)n1)N1CC(O)(C(F)(F)F)C1	EC50	=	42	nM
CHEMBL3968008	CN(C)C(=O)CC1(NC(=O)c2cc(OCC(F)(F)F)c(Cl)cn2)COC1	EC50	=	361.8	nM
CHEMBL3968015	CC(C)C[C@H](NC(=O)c1ccc(C2CCCO2)c(OCC2CC2)n1)C(N)=O	EC50	=	6.6	nM
CHEMBL3968098	CC(C)(NC(=O)c1cnc(C2CC2)c(OCC2CC2)n1)c1noc(N)n1	EC50	=	221.4	nM
CHEMBL3968149	Cc1nc(C(C)(C)NC(=O)c2cnc(N3CC(F)(F)C3)c(-c3cccc(Cl)c3)n2)no1	EC50	=	107.6	nM
CHEMBL3968304	Cc1nc(C(C)(C)NC(=O)c2ccc(Cl)c(OCC3CC3)n2)no1	EC50	=	190.3	nM
CHEMBL3968469	NC(=O)[C@H](CC1CC1)NC(=O)c1cnc(N2CC(F)(F)C2)c(OCC2CC2)n1	EC50	=	11	nM
CHEMBL3968525	COCC(C)(C)N(C)C(=O)c1ccc(N2CC(F)(F)C2)c(OCC2CC2)n1	EC50	=	3.8	nM
CHEMBL3968642	CC(C)(NC(=O)c1ccc(C2CC2)c(OCC2CC2)n1)c1nccs1	EC50	=	13.5	nM
CHEMBL3968694	CCC(CC)(NC(=O)c1cc(OCC2(C)COC2)c(C2CC2)cn1)C(=O)NCCCF	EC50	=	454.7	nM
CHEMBL3968971	Cc1nc(C(C)(C)NC(=O)c2ccc(C3CC3)c(O[C@@H](C)C(F)(F)F)n2)no1	EC50	=	126.7	nM
CHEMBL3969085	O=C(c1ccc(C2CC2)c(OCC2CC2)n1)N1CCC(C(O)C(F)(F)F)C1	EC50	=	261.9	nM
CHEMBL3969306	COC(=O)[C@H](CC1CC1)NC(=O)c1cnc(C2CC2)c(OCC2CC2)n1	EC50	=	43.3	nM
CHEMBL3969693	Cn1nnc([C@](C)(CC2CC2)NC(=O)c2cc(OCC(F)(F)F)c(C3CC3)cn2)n1	EC50	=	109	nM
CHEMBL3969700	O=S(=O)(Oc1cc(C2=CCN(S(=O)(=O)C(F)(F)F)CC2)c2cc(C(c3ccc(Cl)cc3)c3ccc(Cl)cc3)ccc2n1)C(F)(F)F	EC50	=	40	nM
CHEMBL3969784	CS(=O)(=O)CC[C@H](NC(=O)c1ccc(N2CC(F)(F)C2)c(OCC2CC2)n1)C(N)=O	EC50	=	295.2	nM
CHEMBL3969957	NC(=O)[C@H](Cc1ccccc1)NC(=O)c1cnc(N2CC(F)(F)C2)c(OCC2CC2)n1	EC50	=	44.4	nM
CHEMBL3969983	Cc1nc(C(C)(C)NC(=O)c2ccc(C3CC3)c(OC[C@H]3CCCO3)n2)no1	EC50	=	30.5	nM
CHEMBL3970171	O=C(NC1CCCCC1)c1cccc(-c2cccc(Cl)c2)n1	EC50	=	97	nM
CHEMBL3970254	CCN(C)C(=O)C(CC)(CC)NC(=O)c1ccc(C2CC2)c(OCC2CC2)n1	EC50	=	24.6	nM
CHEMBL3970448	CC(C)(C#N)NC(=O)c1ccc(C2CC2)c(OCC2CC2)n1	EC50	=	205.5	nM
CHEMBL3970480	O=C(c1ccc(C2CC2)c(OCC2CC2)n1)N1CC(O)(C(F)(F)F)C1	EC50	=	73	nM
CHEMBL3970742	O=C(O)CCCNc1cc(C(c2ccc(Cl)cc2)c2ccc(Cl)cc2)cc2c(NC3CCN(S(=O)(=O)C(F)(F)F)CC3)cc(=O)[nH]c12	EC50	=	460	nM
CHEMBL3970926	Cc1csc(C(C)(C)NC(=O)c2cnc(C3CC3)c(OCC3CC3)n2)n1	EC50	=	11.6	nM
CHEMBL3970995	Cc1nc([C@@](C)(NC(=O)c2cc(OCC(F)(F)F)c(C3CC3)cn2)C2CC2)no1	EC50	=	27.6	nM
CHEMBL3971011	CNC(=O)C(C)(C)NC(=O)c1ccc(N2CCC(F)(F)C2)c(OCC2CC2)n1	EC50	=	133.8	nM
CHEMBL3971020	NC(=O)[C@@H]1CCCCN1C(=O)c1ccc(C2CC2)c(OCC2CC2)n1	EC50	=	180.2	nM
CHEMBL3971343	Cc1nc([C@H](CC(C)C)NC(=O)c2ccc(C3CC(F)(F)C3)c(OCC3CC3)n2)no1	EC50	=	4.3	nM
CHEMBL3971385	CN(C(=O)c1ccc(N2CC(F)(F)C2)c(OCC2CC2)n1)C(C)(C)COC(=O)c1ccc(N2CC(F)(F)C2)c(OCC2CC2)n1	EC50	=	133.5	nM
CHEMBL3971414	O=C(c1ccc(N2CC(F)(F)C2)c(OCC2CC2)n1)N1C[C@@H]2C[C@H]1CO2	EC50	=	100.1	nM
CHEMBL3971550	CC(C)C[C@H](NC(=O)c1cc(OCC2CC2)c(C2CC2)cn1)C(N)=O	EC50	=	11.8	nM
CHEMBL3972174	C[C@H](Oc1cc(C(=O)NC2(CC(N)=O)CS(=O)(=O)C2)ncc1C1CC1)C(F)(F)F	EC50	=	1.6	nM
CHEMBL3972177	NC(=O)[C@@H](NC(=O)c1cnc(C2CC2)c(OCC2CC2)n1)c1ccccc1	EC50	=	141.3	nM
CHEMBL3972369	CCC(CC)(NC(=O)c1ccc(C2CC2)c(OCC2CCOCC2)n1)C(=O)O	EC50	=	34.5	nM
CHEMBL3972519	CNC(=O)[C@H](CC(C)(C)C)NC(=O)c1ccc(N2CC(F)(F)C2)c(OCC2CC2)n1	EC50	=	2.5	nM
CHEMBL3972732	CC(C)(NC(=O)c1ccc(Cl)c(OCC2CC2)n1)c1ncon1	EC50	=	347	nM
CHEMBL3972823	CC(C)(CCO)NC(=O)c1cnc(C2CC2)c(OCC2CC2)n1	EC50	=	257.4	nM
CHEMBL3973300	CC(C)(NC(=O)c1ccc(C2CC2)c(OCC2CC2)n1)c1ccccn1	EC50	=	31.6	nM
CHEMBL3973630	COC(=O)[C@H](CC1CC1)NC(=O)c1ccc(C2CC2)c(OCC2CC2)n1	EC50	=	7.1	nM
CHEMBL3973657	CC(C)[C@H](NC(=O)c1cnc(N2CC(F)(F)C2)c(OCC2CC2)n1)C(N)=O	EC50	=	79.1	nM
CHEMBL3973703	Cc1nc([C@H](CC2CC2)NC(=O)c2cnc(N3CC(F)(F)C3)c(OCC3CC3)n2)no1	EC50	=	28.4	nM
CHEMBL3973724	CNC(=O)C(C)(C)NC(=O)c1ccc(N2CC(F)(F)C2)c(OCC2CC2)n1	EC50	=	476.3	nM
CHEMBL3973752	CC(C)[C@H](CC(N)=O)NC(=O)c1cnc(N2CC(F)(F)C2)c(OCC2CC2)n1	EC50	=	6.5	nM
CHEMBL3973847	C[C@H](Oc1cc(C(=O)NC(c2nnn(C)n2)C(C)(C)C)ncc1C1CC1)C(F)(F)F	EC50	=	2.9	nM
CHEMBL3974159	O=C(OCc1ccccc1)N1CCN(C(=O)c2ccc(N3CC(F)(F)C3)c(OCC3CC3)n2)CC1	EC50	=	360.4	nM
CHEMBL3974280	NC(=O)[C@H](CC1CC1)NC(=O)c1ccc(N2CC(F)(F)C2)c(OCC2CC2)n1	EC50	=	7	nM
CHEMBL3974290	O=c1cc(C2=CCN(S(=O)(=O)C(F)(F)F)CC2)c2cc(C(c3ccc(Cl)cc3)c3ccc(Cl)cc3)ccc2[nH]1	EC50	=	80	nM
CHEMBL3974329	O=C(c1ccc(C2CC2)c(OCC2CC2)n1)N1CC[C@@](O)(C(F)(F)F)C1	EC50	=	87.8	nM
CHEMBL3974511	CNC(=O)[C@H](CC(C)C)NC(=O)c1cnc(N2CC(F)(F)C2)c(OCC2CC2)n1	EC50	=	11.8	nM
CHEMBL3974913	CC(C)C[C@](C)(NC(=O)c1cc(OCC(F)(F)F)c(C2CC2)cn1)C(N)=O	EC50	=	80.5	nM
CHEMBL3975028	O=C(c1ccc(N2CC(F)(F)C2)c(OCC2CC2)n1)N1CCC2(CC(O)CO2)C1	EC50	=	355.6	nM
CHEMBL3975079	Cc1nc(C(NC(=O)c2cc(O[C@@H](C)C(F)(F)F)c(C3CC3)cn2)C2(C)COC2)no1	EC50	=	6.5	nM
CHEMBL3975296	O=C(Nc1ccccn1)c1cccc(-c2cccc(Cl)c2)n1	EC50	=	261.6	nM
CHEMBL3975486	Cc1nc(C(C)(CC2CC2)NC(=O)c2cc(O[C@@H](C)C(F)(F)F)c(C3CC3)cn2)no1	EC50	=	0.6	nM
CHEMBL3975582	CN(CC1CC1)C(=O)c1ccc(N2CC(F)(F)C2)c(OCC2CC2)n1	EC50	=	218	nM
CHEMBL3975790	CC(C)(NC(=O)c1ccc([C@@H]2CCCO2)c(-c2cccc(Cl)c2)n1)c1ncco1	EC50	=	239.6	nM
CHEMBL3976062	CNC(=O)CC(C)(NC(=O)c1cc(O[C@@H](C)C(F)(F)F)c(C2CC2)cn1)C1CC1	EC50	=	19.3	nM
CHEMBL3976098	Cc1nc([C@H](CC2CC2)NC(=O)c2ccc(C3CC3)c(OCC3CC3)n2)no1	EC50	=	14.5	nM
CHEMBL3976322	CC1(C)CCCN1C(=O)c1ccc(OCC2CC2)c(Cl)n1	EC50	=	113.1	nM
CHEMBL3976333	O=C(NC1(c2nccs2)COC1)c1ccc(C2CC2)c(OCC(F)(F)F)n1	EC50	=	135.4	nM
CHEMBL3976344	O=C(c1ccc(N2CC(F)(F)C2)c(OCC2CC2)n1)N1CC(F)(F)C(F)(F)C1	EC50	=	13.2	nM
CHEMBL3976410	O=C(N[C@H](c1ccccn1)C(F)(F)F)c1ccc(N2CC(F)(F)C2)c(OCC2CC2)n1	EC50	=	22.2	nM
CHEMBL3976801	CNC(=O)[C@@H](NC(=O)c1cc(OCC(F)(F)F)c(C2CC2)cn1)C(C)(C)F	EC50	=	17	nM
CHEMBL3977124	O=C(c1ccc(N2CC(F)(F)C2)c(OCC2CC2)n1)N1CC[C@@]2(CCCO2)C1	EC50	=	20.8	nM
CHEMBL3977146	Cc1csc(C2(NC(=O)c3cc(OCC(F)(F)F)c(C4CC4)cn3)CCOCC2)n1	EC50	=	40.7	nM
CHEMBL3977194	CNC(=O)CC1(NC(=O)c2cc(O[C@@H](C)C(F)(F)F)c(C3CC3)cn2)COC1	EC50	=	116.4	nM
CHEMBL3977484	CNC(=O)[C@H](CC(C)(C)C)NC(=O)c1ccc(C2CC2)c(OCC(F)(F)C(F)(F)F)n1	EC50	=	27.6	nM
CHEMBL3977561	CC1(O)CCN(C(=O)c2ccc(N3CC(F)(F)C3)c(OCC3CC3)n2)CC1	EC50	=	391.2	nM
CHEMBL3977674	O=C(NC1(CO)CCCC1)c1ccc(C2CC2)c(OCC2CC2)n1	EC50	=	47.8	nM
CHEMBL3977861	N#C[C@H](NC(=O)c1ccc(C2CC2)c(OCC2CC2)n1)C1CC1	EC50	=	51	nM
CHEMBL3977882	Cc1nc([C@@H](NC(=O)c2ccc(C(F)(F)F)c(OCC3CC3)n2)C2CC2)no1	EC50	=	52.4	nM
CHEMBL3977983	Cc1nc(C(C)(C)NC(=O)c2ccc(N3CCC34COC4)c(OCC3CC3)n2)no1	EC50	=	41.3	nM
CHEMBL3978125	CC(C)(C)[C@H](NC(=O)c1cc(OCC(F)(F)F)c(C2CC2)cn1)C(=O)N1CCC1	EC50	=	1.2	nM
CHEMBL3978186	Cc1nc(C(C)(NC(=O)c2cc(O[C@@H](C)C(F)(F)F)c(C3(F)COC3)cn2)C2CC2)no1	EC50	=	5.5	nM
CHEMBL3978241	O=C(NN1CCCCC1)c1cccc(C2CCCC2)n1	EC50	=	129.4	nM
CHEMBL3978368	O=C(NC1CCOCC1)c1cccc(-c2cccc(Cl)c2)n1	EC50	=	220.2	nM
CHEMBL3978407	Cc1nc([C@@](C)(NC(=O)c2cc(OCC(F)(F)F)c(C3(F)CCC3)cn2)C2CC2)no1	EC50	=	3.4	nM
CHEMBL3978476	COc1cc(NC2CCN(S(=O)(=O)C(F)(F)F)CC2)c2cc(C(c3ccc(Cl)cc3)c3ccc(Cl)cc3)cc(CCCO)c2n1	EC50	=	115	nM
CHEMBL3978508	CCC(CC)(NC(=O)c1cnc(C2CC2)c(OCC2CC2)n1)C(=O)OC	EC50	=	1.4	nM
CHEMBL3978729	NC(=O)[C@H](CC1CCC1)NC(=O)c1cnc(N2CC(F)(F)C2)c(OCC2CC2)n1	EC50	=	5.6	nM
CHEMBL3978856	NC(=O)CC1(NC(=O)c2cc(OCC(F)(F)F)c(N3CC(F)(F)C3)cn2)COC1	EC50	=	165.5	nM
CHEMBL3979617	CC1(C)CCN(C(=O)c2ccc(C3CC3)c(OC[C@H]3CCCO3)n2)CC1	EC50	=	34.9	nM
CHEMBL3979647	CC[C@](C)(NC(=O)c1ccc(C2CC2)c(OCC2CC2)n1)C(N)=O	EC50	=	193.9	nM
CHEMBL3979708	O=C(NN1CCCCC1)c1ccc(Cl)c(-c2cccc(Cl)c2)n1	EC50	=	215.8	nM
CHEMBL3979779	CC(C)(C#N)NC(=O)c1cnc(C2CC2)c(-c2cccc(Cl)c2)n1	EC50	=	103.7	nM
CHEMBL3979781	O=C(c1cc(OCC(F)(F)F)c(C2CC2)cn1)N1CC(F)(F)C1	EC50	=	167.2	nM
CHEMBL3979919	O=C(NC1(c2ncco2)COC1)c1cc(OCC2CC2)c(Cl)cn1	EC50	=	51.7	nM
CHEMBL3979953	CN(C(=O)c1ccc(C2CC2)c(OCC2CC2)n1)C(C)(C)C	EC50	=	7.2	nM
CHEMBL3980142	CNC(=O)C(C)(C)NC(=O)c1ccc(C2CCCC2)c(OCC2CC2)n1	EC50	=	30.8	nM
CHEMBL3980218	C[C@@](CC(N)=O)(NC(=O)c1cc(OCC(F)F)c(C2CC2)cn1)C1CC1	EC50	=	1.7	nM
CHEMBL3980707	C[C@@H](CC(C)(C)NC(=O)c1cnc(C2CC2)c(OCC2CC2)n1)c1ccncc1	EC50	=	92.6	nM
CHEMBL3981363	Cc1nc([C@](C)(CC2CC2)NC(=O)c2cc(OCC(F)(F)F)c(Cl)cn2)no1	EC50	=	48.3	nM
CHEMBL3981504	NC(=O)[C@@H](NC(=O)c1cnc(C2CC2)c(OCC2CC2)n1)c1ccc(F)cc1	EC50	=	96.6	nM
CHEMBL3981657	NC(=O)[C@H](CC1CC1)NC(=O)c1ccc(N2CCC(F)(F)C2)c(OCC2CC2)n1	EC50	=	15.4	nM
CHEMBL3981738	COc1ccc(C(=O)NC(C)(C)c2noc(C)n2)nc1-c1cccc(Cl)c1	EC50	=	118.7	nM
CHEMBL3981922	O=C(c1ccc(N2CC(F)(F)C2)c(OCC2CC2)n1)N1CC(F)(F)C1	EC50	=	180.6	nM
CHEMBL3981993	C[C@@](CC(N)=O)(NC(=O)c1cc(OCC(F)(F)F)c(C2CC2)cn1)C1CC1	EC50	=	0.5	nM
CHEMBL3982308	CC(C)(O)CNC(=O)c1cc(OCC2CC2)c(C2CC2)cn1	EC50	=	81.6	nM
CHEMBL3982326	O=C(c1ccc(N2CC(F)(F)C2)c(OCC2CC2)n1)N1CC[C@](CO)(C(F)(F)F)C1	EC50	=	53.8	nM
CHEMBL3982424	CNC(=O)[C@H](CC(C)C)NC(=O)c1ccc(C2CC2)c(OCC2CC2)n1	EC50	=	1.3	nM
CHEMBL3982524	CNC(=O)[C@H](CC1CC1)NC(=O)c1cnc(N2CC(F)(F)C2)c(OCC2CC2)n1	EC50	=	123.8	nM
CHEMBL3982567	NC(=O)CC1(NC(=O)c2cc(OCCF)c(C3CC3)cn2)CS(=O)(=O)C1	EC50	=	23.1	nM
CHEMBL3982907	O=C(N[C@H](c1ccccn1)C(F)(F)F)c1cc(OCC2CC2)c(C2CC2)cn1	EC50	=	6.7	nM
CHEMBL3983067	CCC(CC)(NC(=O)c1ccc(N2CCCC2)c(OCC2CC2)n1)C(=O)O	EC50	=	413.4	nM
CHEMBL3983111	NC(=O)[C@@H]1CSCN1C(=O)c1ccc(N2CC(F)(F)C2)c(OCC2CC2)n1	EC50	=	19.8	nM
CHEMBL3983255	CC[C@H](O)CNC(=O)c1cc(OCC2CC2)c(C2CC2)cn1	EC50	=	63.7	nM
CHEMBL3983354	CCOC(=O)C(CC)(CC)NC(=O)c1ccc(C(F)(F)F)c(OCC2CC2)n1	EC50	=	2.4	nM
CHEMBL3983760	NC(=O)[C@@H]1CS(=O)(=O)CN1C(=O)c1ccc(N2CC(F)(F)C2)c(OCC2CC2)n1	EC50	=	3.4	nM
CHEMBL3984059	NC(=O)C1(NC(=O)c2ccc(C3CC3)c(OCC3CC3)n2)CCOCC1	EC50	=	422.6	nM
CHEMBL3984121	CCC(CC)(NC(=O)c1ccc(N(CC(F)(F)F)CC(F)(F)F)c(OCC2CC2)n1)C(=O)NC	EC50	=	7.2	nM
CHEMBL3984216	NC(=O)[C@@H]1CSCCN1C(=O)c1ccc(C2CC2)c(OCC2CC2)n1	EC50	=	326.9	nM
CHEMBL3984352	O=C(N[C@@H](CC1CC1)C(=O)NC1CCC(O)C1)c1ccc(C2CC2)c(OCC2CC2)n1	EC50	=	26.4	nM
CHEMBL3984375	Cc1nc([C@H](CC2CC2)NC(=O)c2cccc(-c3cccc(F)c3)n2)no1	EC50	=	50	nM
CHEMBL3984450	CNC(=O)[C@H](CC(C)(C)C)NC(=O)c1ccc(N2CCC23COC3)c(OCC2CC2)n1	EC50	=	8.3	nM
CHEMBL3984650	Cc1ccc(C(=O)N[C@@H](CC(C)C)c2nccs2)nc1OCC1CC1	EC50	=	18.9	nM
CHEMBL3984692	C[C@H](Oc1cc(C(=O)NC(c2noc(N)n2)C(C)(C)C)ncc1C1CC1)C(F)(F)F	EC50	=	1	nM
CHEMBL3984855	Cc1nc([C@H](CC2CC2)NC(=O)c2ccc(C3CCCC3)c(OCC3CC3)n2)no1	EC50	=	45.7	nM
CHEMBL3984883	Cc1nc(C2(NC(=O)c3ccc(C4CC4)c(OCc4ccccn4)n3)CCC2)no1	EC50	=	380.7	nM
CHEMBL3984996	O=C(N[C@@H](CO)C1CC1)c1cnc(N2CC(F)(F)C2)c(OCC2CC2)n1	EC50	=	61.3	nM
CHEMBL3985919	C[C@@](CC(N)=O)(NC(=O)c1cc(OCC(F)(F)F)c(C2(F)CCC2)cn1)C1CC1	EC50	=	2	nM
CHEMBL3985937	CC(C)(NC(=O)c1cnc(C2CC2)c(-c2cccc(Cl)c2)n1)c1nccs1	EC50	=	48	nM
CHEMBL3985957	COCCCc1cc(C(c2ccc(Cl)cc2)c2ccc(Cl)cc2)cc2c(NC3CCN(S(=O)(=O)C(F)(F)F)CC3)cc(=O)[nH]c12	EC50	=	60	nM
CHEMBL3985966	CC(C)C[C@H](NC(=O)c1ccc(C2CC2)c(OCC2CC2)n1)C(=O)OC(C)(C)C	EC50	=	26.4	nM
CHEMBL3986075	Cc1nc([C@](C)(CS(C)(=O)=O)NC(=O)c2cc(OCC(F)(F)F)c(C3CC3)cn2)no1	EC50	=	48.8	nM
CHEMBL3986371	CC(C)CS(=O)(=O)c1nc(C(=O)N2CCCC2(C)C)ccc1C1CC1	EC50	=	34.5	nM
CHEMBL3986428	CC(C)C[C@H](NC(=O)c1ccc(N2CC(O)C2)c(OCC2CC2)n1)C(N)=O	EC50	=	78.4	nM
CHEMBL3986445	NC(=O)[C@@H]1C[C@H](F)CN1C(=O)c1ccc(N2CC(F)(F)C2)c(OCC2CC2)n1	EC50	=	341.5	nM
CHEMBL3986467	Cc1nc(C(C)(C)NC(=O)c2ccc(C3CC3)c(-c3cccc(Cl)c3)n2)no1	EC50	=	95.8	nM
CHEMBL3986505	Cc1nc([C@@](C)(NC(=O)c2cc(OCC(F)(F)F)c(C3CC3)cn2)C(=O)N(C)C)no1	EC50	=	2	nM
CHEMBL398666	Cc1c(C(C)(C)C)s/c(=N\C(=O)c2cccc(C(F)(F)F)c2)n1CC1CC1	EC50	=	10	nM
CHEMBL3986681	Cc1nc([C@@](C)(NC(=O)c2cnc(N3CC(F)(F)C3)c(OCC3CC3)n2)C2CC2)no1	EC50	=	17.9	nM
CHEMBL3986841	NC(=O)CC1(NC(=O)c2cnc(C3CC3)c(OCC3CC3)n2)COC1	EC50	=	14.6	nM
CHEMBL3986907	CC(C)(CC(N)=O)NC(=O)c1cnc(N2CC(F)(F)C2)c(OCC2CC2)n1	EC50	=	11.8	nM
CHEMBL3987034	NC(=O)[C@H](CC1CC1)NC(=O)c1ccc(C2CC2)c(OCC2CC2)n1	EC50	=	27.6	nM
CHEMBL398713	COc1ccc(C(F)(F)F)cc1C(=O)/N=c1\sc(C(C)(C)C)c(C)n1CC1CC1	EC50	=	0.62	nM
CHEMBL399949	CCCCN(C)C(=O)c1ccc2c(c1)c1c(n2S(=O)(=O)CC)CN(C2CCCC2)C1	EC50	=	4	nM
CHEMBL400399	CCCN1Cc2c(n(S(=O)(=O)CC)c3ccc(C(=O)N4CCC(C)CC4)cc23)C1	EC50	=	0.8	nM
CHEMBL401480	CC1CCN(C(=O)c2ccc3c(c2)c2c(n3S(=O)(=O)C(C)C)CN(C3CCCC3)C2)CC1	EC50	=	0.5	nM
CHEMBL401610	CC(C)(C)c1nc2cc(S(=O)(=O)CCCC(F)(F)F)ccc2n1CC1CCOCC1	EC50	=	1	nM
CHEMBL401664	Cc1ccc(C(=O)N2CCC3CCCCC3C2)cc1S(=O)(=O)N1CCSCC1	EC50	=	1	nM
CHEMBL401920	CCNCCCS(=O)(=O)c1ccc2c(c1)nc(C(C)(C)C)n2CC1CCOCC1	EC50	=	158	nM
CHEMBL402154	Cc1ccc(C(=O)N2CCC3CCCCC3C2)cc1S(=O)(=O)N1CCCCC1	EC50	=	1.5	nM
CHEMBL402226	Cc1ccc(C(=O)NC2(C)CCCCC2)cc1S(=O)(=O)N1CCCCC1	EC50	=	18	nM
CHEMBL402281	CCS(=O)(=O)c1ccc2c(c1)nc(C1CC1)n2CC1CCOCC1	EC50	=	4	nM
CHEMBL402768	Cc1ccc(C(=O)Nc2ccccc2Cl)cc1S(=O)(=O)N1CCCCC1	EC50	=	5	nM
CHEMBL402816	CC(C)(C)c1nc2cc(S(=O)(=O)C(F)(F)c3ccc(C#N)cc3)ccc2n1CC1CCCCC1	EC50	=	1.6	nM
CHEMBL402938	Cn1c(C(C)(C)C)c/c(=N\C(=O)c2cc(C(F)(F)F)ccc2F)n1CC1CC1	EC50	=	8.8	nM
CHEMBL403045	CCOc1ccc(Cc2nc3cc(SCC)c(Cl)cc3n2CC2CCOCC2)cc1	EC50	=	4	nM
CHEMBL403591	CCS(=O)(=O)c1ccc2c(c1)nc(CC(C)C)n2CC1CCOCC1	EC50	=	4	nM
CHEMBL404211	CC1CCN(C(=O)c2ccc3c(c2)c2c(n3S(=O)(=O)C3CC3)CN(C3CCCC3)C2)CC1	EC50	=	1.5	nM
CHEMBL404458	CC(C)(C)c1nc2cc(S(=O)(=O)CCO)ccc2n1CC1CCOCC1	EC50	=	2.5	nM
CHEMBL404539	CC(C)c1ccc(C(=O)N2CCC3CCCCC3C2)cc1S(=O)(=O)N1CCCC1	EC50	=	0.4	nM
CHEMBL404540	O=C(c1ccc(Cl)c(S(=O)(=O)N2CCCC2)c1)N1CCC2CCCCC2C1	EC50	=	4	nM
CHEMBL404647	Cc1ccc(C(=O)N[C@@H](C)C2CCCCC2)cc1S(=O)(=O)N1CCCCC1	EC50	=	5	nM
CHEMBL404650	Cc1ccc(C(=O)N[C@H]2C(C)(C)[C@H]3CC[C@]2(C)C3)cc1S(=O)(=O)N1CCOCC1	EC50	=	25	nM
CHEMBL404675	CCS(=O)(=O)c1ccc2c(c1)nc(C(C)C)n2CC1CCCCC1	EC50	=	1.6	nM
CHEMBL4060372	O=CCCCCn1c(C(=O)NC23CC4CC(CC(C4)C2)C3)cc2ccccc21	EC50	=	180	nM
CHEMBL4061136	CCCCn1c(=O)n(CC(=O)NC(C)(C)C)c(=O)c2c(C)cccc21	EC50	=	23.53	nM
CHEMBL4062224	CCCn1c(=O)n(CC(=O)NC(C)(C)C)c(=O)c2c(C)cccc21	EC50	=	113.3	nM
CHEMBL4062303	N#CCCn1cc(C(=O)NC23CC4CC(CC(C4)C2)C3)c2ccccc21	EC50	=	180	nM
CHEMBL406399	COCc1ccc2c(c1)c(C(=O)C1C(C)(C)C1(C)C)cn2CC1CCOCC1	EC50	=	41	nM
CHEMBL4064201	Cc1cccc2c(=O)n(CC(=O)NC(C)(C)C)c(=O)n(CC3CC3)c12	EC50	=	308.8	nM
CHEMBL4064542	O=C(NC12CC3CC(CC(C3)C1)C2)c1cc2ccccc2n1CCCCCF	EC50	=	140	nM
CHEMBL4065807	Cc1cccc2c1c(=O)n(CC(=O)NC(C)(C)C)c(=O)n2CC1CC1	EC50	=	68.33	nM
CHEMBL4066155	O=C(NC12CC3CC(CC(C3)C1)C2)c1cn(CCCCO)c2ccccc12	EC50	=	160	nM
CHEMBL4066597	CCCCCn1c(=O)n(CC(=O)NCCCC)c(=O)c2c(Cl)cccc21	EC50	=	147.4	nM
CHEMBL4066835	CCCCCn1c(=O)n(CC(=O)NCC(C)C)c(=O)c2ccccc21	EC50	=	370.2	nM
CHEMBL4066866	CCCCCn1cc(C(=O)CC23CC4CC(CC(C4)C2)C3)c2ccccc21	EC50	=	29	nM
CHEMBL4069058	CC(C)(C)NC(=O)c1cc2ccccc2n1CCCCCO	EC50	=	430	nM
CHEMBL4069848	CCCCCn1cc(C(=O)c2ccccc2OC)c2ccccc21	EC50	=	6.9	nM
CHEMBL4070844	CCCCn1c(=O)n(CC(=O)NC(C)(C)C)c(=O)c2ccccc21	EC50	=	111.9	nM
CHEMBL4072290	CCCCCn1c(C)c(I)c(=O)n(CC(=O)NC(C)(C)C)c1=O	EC50	=	178.2	nM
CHEMBL4073127	O=C(NC12CC3CC(CC(C3)C1)C2)c1cc2ccccc2n1CCCO	EC50	=	160	nM
CHEMBL4073323	O=C(NC12CC3CC(CC(C3)C1)C2)c1cn(CCN2CCOCC2)c2ccccc12	EC50	=	59	nM
CHEMBL4074423	CCCCn1c(=O)n(CC(=O)NC(C)(C)C)c(=O)c2cccc(C)c21	EC50	=	38.22	nM
CHEMBL4075654	C=CCCn1c(=O)n(CC(=O)NC(C)(C)C)c(=O)c2cccc(C)c21	EC50	=	99.57	nM
CHEMBL4077571	N#CCCn1c(C(=O)NC23CC4CC(CC(C4)C2)C3)cc2ccccc21	EC50	=	150	nM
CHEMBL4078111	O=C(NC12CC3CC(CC(C3)C1)C2)c1cn(CC2CCOCC2)c2ccccc12	EC50	=	38	nM
CHEMBL4078172	O=C(NC12CC3CC(CC(C3)C1)C2)c1cc2ccccc2n1CCCC(F)(F)F	EC50	=	490	nM
CHEMBL4079140	O=C(NC12CC3CC(CC(C3)C1)C2)c1cc2ccccc2n1CCCCCO	EC50	=	100	nM
CHEMBL4079650	O=C(NC12CC3CC(CC(C3)C1)C2)c1cn(CCCCCO)c2ccccc12	EC50	=	62	nM
CHEMBL4079817	O=C(NC1CCCCC1)c1cc2ccccc2n1CCCCCO	EC50	=	420	nM
CHEMBL4080443	CCCCCn1c(C)c(Cl)c(=O)n(CC(=O)NC(C)(C)C)c1=O	EC50	=	226.8	nM
CHEMBL4080556	N#CCCCCn1c(C(=O)NC23CC4CC(CC(C4)C2)C3)cc2ccccc21	EC50	=	75	nM
CHEMBL4082277	O=C(NC12CC3CC(CC(C3)C1)C2)c1cc2ccccc2n1CCCCC(F)F	EC50	=	92	nM
CHEMBL4083541	N#CCCCCn1c(C(=O)Nc2ccccc2)cc2ccccc21	EC50	=	200	nM
CHEMBL4083950	CCCCCn1c(=O)n(CC(=O)NC(C)(C)C)c(=O)c2ccccc21	EC50	=	86.51	nM
CHEMBL4083976	CCOc1nc(NC2CCCC2)nc(N2CCN(CC[18F])CC2)n1	EC50	=	40	nM
CHEMBL4084719	CCCCCn1c(=O)n(CC(=O)NCCCC)c(=O)c2ccccc21	EC50	=	78.59	nM
CHEMBL4086357	CCCCCn1c(=O)n(CC(=O)NC2CCCCC2)c(=O)c2c(C)cccc21	EC50	=	394.9	nM
CHEMBL408676	CC(C)(C)c1nc2cc(S(=O)(=O)c3ccc(C#N)cc3)ccc2n1CC1CCOCC1	EC50	=	0.6	nM
CHEMBL4087526	N#CCCCn1cc(C(=O)NC23CC4CC(CC(C4)C2)C3)c2ccccc21	EC50	=	31	nM
CHEMBL4088121	CCCCCn1c(=O)n(CC(=O)NC(C)C)c(=O)c2ccccc21	EC50	=	213.7	nM
CHEMBL4088147	CCCCCn1cc(C(=O)C23CC4CC(CC(C4)C2)C3)c2ccccc21	EC50	=	29	nM
CHEMBL4089308	CCCCCn1c(=O)n(CC(=O)NC(C)(C)C)c(=O)c2c(C)cccc21	EC50	=	13.99	nM
CHEMBL4089341	CCCCn1cc(C(=O)c2ccccc2OC)c2ccccc21	EC50	=	4.5	nM
CHEMBL408964	COc1cccc2c1c(C(=O)C1C(C)(C)C1(C)C)cn2CC1CCOCC1	EC50	=	81	nM
CHEMBL4089773	CCCCCn1c(=O)n(CC(=O)NC(C)(C)C)c(=O)c2cccc(Cl)c21	EC50	=	52.71	nM
CHEMBL4090311	N#CCn1cc(C(=O)NC23CC4CC(CC(C4)C2)C3)c2ccccc21	EC50	=	410	nM
CHEMBL4092467	C=CCCn1c(=O)n(CC(=O)NC(C)(C)C)c(=O)c2c(C)cccc21	EC50	=	46.79	nM
CHEMBL4093412	CCCCCn1c(=O)n(CC(=O)NC(C)(C)C)c(=O)c2cccc(C)c21	EC50	=	27.69	nM
CHEMBL409491	CC1(C)C(C(=O)c2cn(CC3CCOCC3)c3cc(O)ccc23)C1(C)C	EC50	=	15	nM
CHEMBL4095228	CCCCCn1c(C(=O)NC23CC4CC(CC(C4)C2)C3)cc2ccccc21	EC50	=	720	nM
CHEMBL409647	CC1(C)C(C(=O)c2cn(CC3CCOCC3)c3ccc(C#N)cc23)C1(C)C	EC50	=	226	nM
CHEMBL4096536	CCCCCn1c(=O)n(CC(=O)NC2CC2)c(=O)c2ccccc21	EC50	=	743.2	nM
CHEMBL409669	CC1(C)C(C(=O)c2cn(CC3CCOCC3)c3c(F)c(F)c(F)c(F)c23)C1(C)C	EC50	=	37	nM
CHEMBL4097158	O=C(NC12CC3CC(CC(C3)C1)C2)c1cc2ccccc2n1CCCCO	EC50	=	142	nM
CHEMBL4098459	CCCCCn1c(C)c(Br)c(=O)n(CC(=O)NC(C)(C)C)c1=O	EC50	=	48.74	nM
CHEMBL4098592	N#CCCCn1c(C(=O)NC23CC4CC(CC(C4)C2)C3)cc2ccccc21	EC50	=	270	nM
CHEMBL4098779	O=C(NC12CC3CC(CC(C3)C1)C2)c1c(F)c2ccccc2n1CCCCO	EC50	=	410	nM
CHEMBL4099245	CCCCCn1c(C)c(C2CC2)c(=O)n(CC(=O)NC(C)(C)C)c1=O	EC50	=	269.5	nM
CHEMBL410014	Cn1c(C(C)(C)C)c/c(=N\C(=O)c2cccc(C(F)(F)F)c2F)n1CC1CC1	EC50	=	1.8	nM
CHEMBL4101166	CCCn1c(=O)n(CC(=O)NC(C)(C)C)c(=O)c2cccc(C)c21	EC50	=	406.9	nM
CHEMBL4101539	O=C(NC12CC3CC(CC(C3)C1)C2)c1cc2ccccc2n1CCN1CCOC1=O	EC50	=	220	nM
CHEMBL410243	CCOCCn1/c(=N/C(=O)c2cccc(C(F)(F)F)c2F)cc(C(C)(C)C)n1C	EC50	=	1.1	nM
CHEMBL4102443	O=C(NC12CC3CC(CC(C3)C1)C2)c1cc2ccccc2n1CC1CCOCC1	EC50	=	410	nM
CHEMBL4102975	CCCCC(C)(C)c1ccc([C@@H]2C[C@H](O)CC[C@H]2CCCO)c(O)c1	EC50	=	85	nM
CHEMBL410313	CC1(C)C(C(=O)c2cn(CC3CCOCC3)c3ccc(CO)cc23)C1(C)C	EC50	=	73	nM
CHEMBL4103902	COCCCCCn1cc(C(=O)NC23CC4CC(CC(C4)C2)C3)c2ccccc21	EC50	=	82	nM
CHEMBL4104265	CCCCCn1c(=O)n(CC(=O)NCCCC)c(=O)c2c(C)cccc21	EC50	=	467.6	nM
CHEMBL4104511	CCCCCn1cc(C(=O)NC23CC4CC(CC(C4)C2)C3)c2ccccc21	EC50	=	59	nM
CHEMBL4106455	COC[C@H]1CCCN1C(=O)c1ccc(N2CC(F)(F)C2)c(OCC2CC2)n1	EC50	=	359.6	nM
CHEMBL410655	CC1(C)C(C(=O)c2cn(CC3CCOCC3)c3cc(C#N)ccc23)C1(C)C	EC50	=	45	nM
CHEMBL410676	CC1(C)C(C(=O)c2cn(CC3CCOCC3)c3ccc(Cl)cc23)C1(C)C	EC50	=	92	nM
CHEMBL410677	CC1(C)C(C(=O)c2cn(CC3CCOCC3)c3ccc(F)cc23)C1(C)C	EC50	=	22	nM
CHEMBL4107012	CNC(=O)[C@@H](NC(=O)c1cccc(-c2cccc(C(F)(F)F)c2)n1)C(C)(C)C	EC50	=	53.7	nM
CHEMBL4107167	CC(C)C[C@H](CC(N)=O)NC(=O)c1cc(OCC(F)(F)F)c(C2CC2)cn1	EC50	=	27	nM
CHEMBL4107372	CC(C)[C@@](C)(CO)NC(=O)c1cc(OCC2CC2)c(Cl)cn1	EC50	=	11.9	nM
CHEMBL4107400	CNC(=O)[C@@H](NC(=O)c1cnc(N2CC(F)(F)C2)c(OCC2CC2)n1)C(C)(C)C	EC50	=	18.5	nM
CHEMBL4107424	CNC(=O)[C@@H](NC(=O)c1cc(OC2COC2)c(Cl)cn1)C(C)(C)C	EC50	=	204.5	nM
CHEMBL4107544	COC(=O)[C@@H](NC(=O)c1cnc(C2CC2)c(OCC2CC2)n1)C(C)(C)C	EC50	=	1.7	nM
CHEMBL4107610	CNC(=O)[C@@H](NC(=O)c1ccc(C2CC2)c(OCC2CCCO2)n1)C(C)(C)C	EC50	=	4	nM
CHEMBL4107674	CC(C)C[C@H](c1cccnn1)N(C)C(=O)c1ccc(N2CC(F)(F)C2)c(OCC2CC2)n1	EC50	=	91.1	nM
CHEMBL4107944	CNC(=O)[C@@H](NC(=O)c1ccc(N2CC(F)(F)C2)c(OCC2CC2)n1)C(C)(C)C	EC50	=	8.9	nM
CHEMBL4108129	Cc1nc([C@@H](CC(C)C)NC(=O)c2ccc(C3CC3)c(OCC3CC3)n2)no1	EC50	=	22.1	nM
CHEMBL4108265	NC(=O)[C@H](NC(=O)c1ccc(C2CC2)c(OCC2CC2)n1)C1CC1	EC50	=	357.7	nM
CHEMBL4108357	Cc1nc([C@H](NC(=O)c2cccc(-c3ccc(F)c(Cl)c3)n2)C2CC2)no1	EC50	=	10.1	nM
CHEMBL410842	CC1(C)C(C(=O)c2cn(CC3CCOCC3)c3cccc(OCc4ccccc4)c23)C1(C)C	EC50	=	383	nM
CHEMBL4108426	CC(C)(C)[C@H](NC(=O)c1cnc(C2CC2)c(OCC2CC2)n1)C(=O)O	EC50	=	441.8	nM
CHEMBL4108496	CNC(=O)[C@@H](NC(=O)c1ccc(C2CC2)c(OCC2CC2)n1)C(C)(C)C	EC50	=	0.6	nM
CHEMBL4108645	CC1(C)C[C@H](C(N)=O)N(C(=O)c2ccc(N3CC(F)(F)C3)c(OCC3CC3)n2)C1	EC50	=	194.2	nM
CHEMBL4108827	CN(C)C(=O)[C@H](NC(=O)c1ccc(C2CC2)c(OCC2CC2)n1)c1ccccc1	EC50	=	40.8	nM
CHEMBL4108840	CC(C)(C)[C@H](NC(=O)c1ccc(N2CC(F)(F)C2)c(OCC2CC2)n1)C(=O)N1CC(F)(F)C1	EC50	=	14.7	nM
CHEMBL4109101	Cc1nc([C@@](C)(CC(C)(C)C)NC(=O)c2cc(OCC(F)(F)F)c(C3CC3)cn2)no1	EC50	=	29.8	nM
CHEMBL4109225	CNC(=O)[C@@H](NC(=O)c1cccc(-c2cccc(Cl)c2)n1)C(C)(C)C	EC50	=	64.2	nM
CHEMBL4109446	NC(=O)[C@@H]1CCCC[C@@H]1NC(=O)c1cnc(C2CC2)c(OCC2CC2)n1	EC50	=	257.3	nM
CHEMBL4109463	CN1C(=O)CN(C(=O)c2ccc(N3CC(F)(F)C3)c(OCC3CC3)n2)[C@@H]1C(C)(C)C	EC50	=	36.9	nM
CHEMBL4109469	CNC(=O)[C@@H](NC(=O)c1cnc(C2CC2)c(OCC2CC2)n1)C(C)(C)C	EC50	=	6.8	nM
CHEMBL4109602	Cc1nc([C@@](C)(CC2CC2)NC(=O)c2cc(OCC(F)(F)F)c(N3CC(F)(F)C3)cn2)no1	EC50	=	30.3	nM
CHEMBL4109609	Cc1nc([C@@H](C)NC(=O)c2ccc(C3CC3)c(OCC3CC3)n2)no1	EC50	=	49.1	nM
CHEMBL4109654	CNC(=O)[C@@H](NC(=O)c1cccc(-c2ccc(F)c(Cl)c2)n1)C(C)(C)C	EC50	=	2.7	nM
CHEMBL4109758	CNC(=O)[C@@H](NC(=O)c1ccc(Br)c(OCC2CCCO2)n1)C(C)(C)C	EC50	=	5	nM
CHEMBL4110127	CNC(=O)[C@@H](NC(=O)c1cccc(-c2cccc(F)c2)n1)C(C)(C)C	EC50	=	12.8	nM
CHEMBL4110162	CC(C)C[C@](C)(CO)NC(=O)c1cc(OCC2CC2)c(Cl)cn1	EC50	=	26.3	nM
CHEMBL4110327	NC(=O)[C@H]1N(C(=O)c2ccc(N3CC(F)(F)C3)c(OCC3CC3)n2)CCC12CC2	EC50	=	338	nM
CHEMBL4110534	CC1(C)C[C@@H]2C[C@@](C)(CN2C(=O)c2ccc(N3CC(F)(F)C3)c(OCC3CC3)n2)C1	EC50	=	6.8	nM
CHEMBL4110606	CCC[C@H](CO)NC(=O)c1cc(OCC2CC2)c(Cl)cn1	EC50	=	145.8	nM
CHEMBL4110682	CC(C)C[C@H](C#N)NC(=O)c1ccc(C2CC2)c(OCC2CC2)n1	EC50	=	5.6	nM
CHEMBL4110696	O=C(N[C@H](c1cccnc1)C(F)(F)F)c1ccc(N2CC(F)(F)C2)c(OCC2CC2)n1	EC50	=	97.5	nM
CHEMBL4110781	Cc1nc([C@](C)(NC(=O)c2cnc(N3CC(F)(F)C3)c(OCC3CC3)n2)C2CC2)no1	EC50	=	13.2	nM
CHEMBL4110885	NC(=O)[C@H](NC(=O)c1ccc(C2CC2)c(OCC2CC2)n1)c1ccccc1	EC50	=	23.1	nM
CHEMBL4111204	CC[C@@H](NC(=O)c1ccc(C2CC2)c(OCC2CC2)n1)c1noc(C)n1	EC50	=	20.5	nM
CHEMBL4111277	NC(=O)[C@H]1CS(=O)(=O)CN1C(=O)c1ccc(C2CC2)c(OCC2CC2)n1	EC50	=	485.1	nM
CHEMBL4111528	O=C(N[C@H](c1ccccn1)C(F)(F)F)c1cccc(Cc2ccc(F)cc2)n1	EC50	=	20.2	nM
CHEMBL4111613	CC(C)C[C@H](CO)NC(=O)c1ccc(C2CC2)c(OCC2CC2)n1	EC50	=	32	nM
CHEMBL4111706	Cc1nc([C@](C)(NC(=O)c2cc(OCC(F)(F)F)c(Cl)cn2)C2CC2)no1	EC50	=	13.3	nM
CHEMBL4111892	Cc1nc([C@@](C)(CC2CC2)NC(=O)c2cnc(N3CC(F)(F)C3)c(OCC3CC3)n2)no1	EC50	=	4	nM
CHEMBL4112099	CC[C@](C)(CO)NC(=O)c1cc(OCC2CC2)c(Cl)cn1	EC50	=	19.2	nM
CHEMBL4112106	Cc1nc([C@H](NC(=O)c2cnc(N3CC(F)(F)C3)c(OCC3CC3)n2)C2CC2)no1	EC50	=	40.9	nM
CHEMBL4112196	O=C(N[C@H](c1ccccn1)C(F)(F)F)c1cc(OCC2CC2)c(Cl)cn1	EC50	=	3.1	nM
CHEMBL4112366	CC1(C)C[C@H](C(N)=O)N(C(=O)c2ccc(C3CC3)c(OCC3CC3)n2)C1	EC50	=	80.2	nM
CHEMBL4112489	CNC(=O)[C@@H](NC(=O)c1cccc(-c2ccccc2)n1)C(C)(C)C	EC50	=	13.2	nM
CHEMBL4112594	NC(=O)[C@H](NC(=O)c1ccc(N2CC(F)(F)C2)c(OCC2CC2)n1)C1CC1	EC50	=	177.7	nM
CHEMBL4112675	CNC(=O)[C@@H](NC(=O)c1ccc(C2CC2)c(OCc2ccccn2)n1)C(C)(C)C	EC50	=	26.7	nM
CHEMBL411296	Cc1cc(S(=O)(=O)c2ccc3c(c2)nc(C(C)(C)C)n3CC2CCOCC2)ccn1	EC50	=	1.3	nM
CHEMBL4112961	CC1(C)SCN(C(=O)c2ccc(N3CC(F)(F)C3)c(OCC3CC3)n2)[C@@H]1C(N)=O	EC50	=	42	nM
CHEMBL4112971	Cc1nc([C@](C)(NC(=O)c2cc(OCC(F)(F)F)c(N3CC(F)(F)C3)cn2)C2CC2)no1	EC50	=	56.8	nM
CHEMBL4113090	CNC(=O)[C@@H](NC(=O)c1ccc(N2CC(F)(F)C2)c(OCC2CCCO2)n1)C(C)(C)C	EC50	=	25	nM
CHEMBL4113292	NC(=O)[C@@H]1C[C@@H](F)CN1C(=O)c1ccc(N2CC(F)(F)C2)c(OCC2CC2)n1	EC50	=	40	nM
CHEMBL4113373	Cc1nc([C@@](C)(CC2CC2)NC(=O)c2ccc(C3CC3)c(OCC3CC3)n2)no1	EC50	=	4.9	nM
CHEMBL4113461	Cc1nc([C@](C)(NC(=O)c2ccc(C3CC3)c(OCC3CC3)n2)C2CC2)no1	EC50	=	4.1	nM
CHEMBL4113497	C[C@@H](Oc1cc(C(=O)NC2(CC(N)=O)COC2)ncc1C1CC1)C(F)(F)F	EC50	=	282.6	nM
CHEMBL4113591	O=C(N[C@H](c1ccccn1)C(F)(F)F)c1cnc(N2CC(F)(F)C2)c(OCC2CC2)n1	EC50	=	72.9	nM
CHEMBL4113646	CC(C)[C@@](C)(CO)NC(=O)c1ccc(C2CC2)c(OCC2CC2)n1	EC50	=	23	nM
CHEMBL4113850	Cc1nc([C@@](C)(CS(C)(=O)=O)NC(=O)c2cc(OCC(F)(F)F)c(C3CC3)cn2)no1	EC50	=	70.55	nM
CHEMBL4113852	Cc1nc([C@](C)(NC(=O)c2ccc(C3CC3)c(S(=O)(=O)CC(C)C)n2)C2CC2)no1	EC50	=	11.4	nM
CHEMBL4113921	CCC(CC)(NC(=O)c1ccc(C2CC2)c(OCC[C@@H](O)C(F)(F)F)n1)C(=O)NC	EC50	=	16.1	nM
CHEMBL4114228	CC(C)C[C@@H](NC(=O)c1ccc(N2CC(F)(F)C2)c(OCC2CC2)n1)c1cccnn1	EC50	=	14.9	nM
CHEMBL4114424	Cc1nc(C(C)(NC(=O)c2cc(O[C@H](C)C(F)(F)F)c(C3CC3)cn2)C2CC2)no1	EC50	=	0.25	nM
CHEMBL4114604	O=C(N[C@H](c1cccnc1)C(F)(F)F)c1ccc(C2CC2)c(OCC2CC2)n1	EC50	=	24.1	nM
CHEMBL4114825	CNC(=O)[C@@H](NC(=O)c1cc(OCC(F)(F)F)c(Cl)cn1)C(C)(C)C	EC50	=	9.8	nM
CHEMBL4114962	CNC(=O)[C@@H](NC(=O)c1ccc(C2CC2)c(OCC2CCOCC2)n1)C(C)(C)C	EC50	=	1.4	nM
CHEMBL4115020	Cc1nc([C@H](NC(=O)c2ccc(C3CC3)c(OCC3CC3)n2)C2CC2)no1	EC50	=	33.2	nM
CHEMBL411504	CCOc1cc(S(=O)(=O)c2ccc3c(c2)nc(C(C)(C)C)n3CC2CCOCC2)ccn1	EC50	=	0.3	nM
CHEMBL4115043	CNC(=O)[C@@H](C)C(C)(C)NC(=O)c1cc(OCC2CC2)c(Cl)cn1	EC50	=	267.8	nM
CHEMBL4115061	Cc1nc([C@@H](C)NC(=O)c2cnc(N3CC(F)(F)C3)c(OCC3CC3)n2)no1	EC50	=	72.5	nM
CHEMBL4115209	Cc1nc([C@@](C)(CC2CC2)NC(=O)c2cc(OCC(F)(F)F)c(Cl)cn2)no1	EC50	=	65.1	nM
CHEMBL4115472	NC(=O)[C@H]1CC(F)(F)CN1C(=O)c1cc(OCC(F)(F)F)c(C2CC2)cn1	EC50	=	399.2	nM
CHEMBL4115543	CC(C)[C@@](C)(CO)NC(=O)c1cnc(C2CC2)c(OCC2CC2)n1	EC50	=	36.9	nM
CHEMBL4115549	CNC(=O)[C@@H](NC(=O)c1cccc(-c2cccc(OC)c2)n1)C(C)(C)C	EC50	=	125.4	nM
CHEMBL4115584	O=C(c1ccc(N2CC(F)(F)C2)c(OCC2CC2)n1)N1C[C@@H]2CC[C@H]1C2	EC50	=	14.2	nM
CHEMBL4115612	COC(=O)[C@@H](NC(=O)c1ccc(C2CC2)c(OCC2CC2)n1)C(C)(C)C	EC50	=	1.1	nM
CHEMBL411674	CC1(C)C(C(=O)c2cn(CC3CCOCC3)c3cc(Cl)ccc23)C1(C)C	EC50	=	10	nM
CHEMBL412122	CC(C)(C)c1nc2cc(S(=O)(=O)c3nccs3)ccc2n1CC1CCOCC1	EC50	=	0.8	nM
CHEMBL4126281	CC(C)c1cc(NC2CCCCC2)nnc1C(=O)NC1C2CC3CC(C2)CC1C3	EC50	=	398.2	nM
CHEMBL4126437	CC(C)c1cc(N2CCOCC2)nnc1C(=O)NC1CCCCC1	EC50	=	594	nM
CHEMBL4126444	CC(C)c1cc(C(=O)NC2C3CC4CC(C3)CC2C4)nnc1N1CCOCC1	EC50	=	403.3	nM
CHEMBL4126474	CC(C)c1cc(C(=O)NC2C3CC4CC(C3)CC2C4)nnc1NCCO	EC50	=	99.86	nM
CHEMBL4126592	CC(C)c1cc(N2CCOCC2)nnc1C(=O)NC12CC3CC(CC(C3)C1)C2	EC50	=	396.2	nM
CHEMBL4127293	CC(C)c1cc(C(=O)NC2C3CC4CC(C3)CC2C4)nnc1NC1CCCCC1	EC50	=	198.8	nM
CHEMBL4127508	CC(C)c1cc(NCC2CC2)nnc1C(=O)NC1C2CC3CC(C2)CC1C3	EC50	=	47.68	nM
CHEMBL4127553	CC(C)c1cc(NCCO)nnc1C(=O)NC1C2CC3CC(C2)CC1C3	EC50	=	4,955	nM
CHEMBL4127676	CC(C)c1cc(NCCO)nnc1C(=O)NC12CC3CC(CC(C3)C1)C2	EC50	=	42.64	nM
CHEMBL4127832	CC(C)c1cc(NC2CCCC2)nnc1C(=O)NC1CCCCC1	EC50	=	338.2	nM
CHEMBL4128379	CC(C)c1cc(C(=O)NC23CC4CC(CC(C4)C2)C3)nnc1N1CCOCC1	EC50	=	349	nM
CHEMBL4128539	CC(C)c1cc(C(=O)NC2C3CC4CC(C3)CC2C4)nnc1NCC1CC1	EC50	=	167	nM
CHEMBL4128679	CC(C)c1cc(C(=O)NC2C3CC4CC(C3)CC2C4)nnc1NC1CCCC1	EC50	=	34.42	nM
CHEMBL4128922	CC(C)c1cc(NC2CCCC2)nnc1C(=O)NC12CC3CC(CC(C3)C1)C2	EC50	=	301	nM
CHEMBL4129072	CC(C)c1cc(NC2CCCC2)nnc1C(=O)NC1C2CC3CC(C2)CC1C3	EC50	=	5,701	nM
CHEMBL4129719	CC(C)c1cc(N2CCCCC2)nnc1C(=O)NC1C2CC3CC(C2)CC1C3	EC50	=	18.08	nM
CHEMBL4129867	CC(C)c1cc(N2CCOCC2)nnc1C(=O)NC1C2CC3CC(C2)CC1C3	EC50	=	3,665	nM
CHEMBL4129909	CCCCNc1nnc(C(=O)NC2C3CC4CC(C3)CC2C4)cc1C(C)C	EC50	=	96.24	nM
CHEMBL4130290	CCCCNc1cc(C(C)C)c(C(=O)NC23CC4CC(CC(C4)C2)C3)nn1	EC50	=	159.4	nM
CHEMBL4161266	O=C(NC1(CO)CCCC1)c1nn(-c2c[n+]([O-])ccn2)c2c1C[C@@H]1C[C@H]21	EC50	=	5.6	nM
CHEMBL4161506	O=C(NC1(C(F)(F)F)CCC1)c1nn(-c2c[n+]([O-])ccn2)c2c1C[C@@H]1C[C@H]21	EC50	=	1.2	nM
CHEMBL4162987	CC(C)(C)[C@@H](CO)NC(=O)c1nn(-c2cnccn2)c2c1C[C@H]1C[C@@H]21	EC50	=	26	nM
CHEMBL4163771	Cc1ccnc(OCc2ccc(F)cc2)c1C(=O)NC1CCCCCC1	EC50	=	31	nM
CHEMBL4164926	CC1(NC(=O)c2nn(-c3c[n+]([O-])ccn3)c3c2C[C@@H]2C[C@H]32)CC1	EC50	=	91	nM
CHEMBL4164954	Cc1c(Br)cn(Cc2ccc(F)cc2)c(=O)c1C(=O)NC1CCCCCC1	EC50	=	1.1	nM
CHEMBL4165369	O=C(NC1CCCCCC1)c1c(-c2ccccc2)c(Br)cn(Cc2ccc(F)cc2)c1=O	EC50	=	316	nM
CHEMBL4166597	CC(C)[C@@H](CF)NC(=O)c1nn(-c2c[n+]([O-])ccn2)c2c1C[C@@H]1C[C@H]21	EC50	=	3.8	nM
CHEMBL4167303	Cc1c(-c2ccccc2)cn(Cc2ccc(F)cc2)c(=O)c1C(=O)NC1CCCCCC1	EC50	=	12	nM
CHEMBL4168131	CC(C)[C@@H](CO)NC(=O)c1nn(-c2c[n+]([O-])ccn2)c2c1C[C@@H]1C[C@H]21	EC50	=	46	nM
CHEMBL4169194	O=C(N[C@H](CO)C(F)(F)F)c1nn(-c2c[n+]([O-])ccn2)c2c1C[C@@H]1C[C@H]21	EC50	=	280	nM
CHEMBL4169198	CC/C=C\C/C=C\C/C=C\CC1OC1C/C=C\C/C=C\CCC(=O)NC1CC1	EC50	=	0.46	nM
CHEMBL4171474	CC(C)(C)[C@@H](CO)NC(=O)c1nn(-c2cnccn2)c2c1C[C@@H]1C[C@H]21	EC50	=	59	nM
CHEMBL4172104	CC(C)(NC(=O)c1nn(-c2c[n+]([O-])ccn2)c2c1C[C@@H]1C[C@H]21)C(F)(F)F	EC50	=	2.3	nM
CHEMBL4172580	CC/C=C\C/C=C\C/C=C\CC1OC1C/C=C\C/C=C\CCC(=O)NCCCO	EC50	=	7.3	nM
CHEMBL4174510	CC(C)(C)[C@@H](CF)NC(=O)c1nn(-c2c[n+]([O-])ccn2)c2c1C[C@@H]1C[C@H]21	EC50	=	1.2	nM
CHEMBL4175548	O=C(NC1(C(F)(F)F)CC1)c1nn(-c2c[n+]([O-])ccn2)c2c1C[C@@H]1C[C@H]21	EC50	=	5.9	nM
CHEMBL4175577	Cc1ccn(Cc2ccc(F)cc2)c(=O)c1C(=O)NC1CCCCCC1	EC50	=	1.9	nM
CHEMBL4175981	CC(C)(C)[C@@H](CO)NC(=O)c1nn(-c2c[n+]([O-])ccn2)c2c1C[C@@H]1C[C@H]21	EC50	=	6.2	nM
CHEMBL4177060	CC/C=C\C/C=C\C/C=C\CC1OC1C/C=C\C/C=C\CCC(=O)NC(C)CO	EC50	=	0.08	nM
CHEMBL4237501	CC1=CC[C@H]2[C@H](C1)c1c(O)cc(/C(C)=N/OCCCc3ccccc3)cc1OC2(C)C	EC50	=	1.65	nM
CHEMBL4238778	CCCC(C)O/N=C(/C)c1cc(O)c2c(c1)OC(C)(C)[C@H]1CC=C(C)C[C@H]21	EC50	=	11.5	nM
CHEMBL4239190	CC1=CC[C@H]2[C@H](C1)c1c(O)cc(/C(C)=N\OCCCC#N)cc1OC2(C)C	EC50	=	2	nM
CHEMBL4240671	CC1=CC[C@H]2[C@H](C1)c1c(O)cc(/C(C)=N/OCCCC(F)(F)F)cc1OC2(C)C	EC50	=	1	nM
CHEMBL4240996	CCCCO/N=C(\C)c1cc(O)c2c(c1)OC(C)(C)[C@H]1CC=C(C)C[C@H]21	EC50	=	9.14	nM
CHEMBL4244186	CCCC(C)O/N=C(\C)c1cc(O)c2c(c1)OC(C)(C)[C@H]1CC=C(C)C[C@H]21	EC50	=	41.3	nM
CHEMBL4245472	CC1=CC[C@H]2[C@H](C1)c1c(O)cc(/C(C)=N\OCCCc3ccccc3)cc1OC2(C)C	EC50	=	1.7	nM
CHEMBL4249273	CC1=CC[C@H]2[C@H](C1)c1c(O)cc(/C(C)=N/OCCCC#N)cc1OC2(C)C	EC50	=	12	nM
CHEMBL4249729	CC1=CC[C@H]2[C@H](C1)c1c(O)cc(/C(C)=N/OCCOc3ccccc3)cc1OC2(C)C	EC50	=	49.6	nM
CHEMBL425126	O=C(NCC1CCOCC1)c1cnc(Nc2cc(Cl)ccc2Cl)nc1C(F)(F)F	EC50	=	100	nM
CHEMBL4277575	COc1ccc(C(=O)c2cn(CCN3CCOCC3)c3ccc(O)cc23)cc1	EC50	=	5.4	nM
CHEMBL427889	Cc1ccc(C(=O)N2CC[C@@H]3CCCC[C@H]3C2)cc1S(=O)(=O)N1CCCCC1	EC50	=	1	nM
CHEMBL4284943	COc1ccc(C(=O)c2cn(CC3CCOCC3)c3ccc(O)cc23)cc1	EC50	=	4.4	nM
CHEMBL429134	CCS(=O)(=O)c1ccc2c(c1)nc(C(C)(C)C)n2CC1CCOCC1	EC50	=	1.2	nM
CHEMBL4292807	O=C(c1cn(CCN2CCOCC2)c2ccc(O)cc12)C1CCCCC1	EC50	=	18.6	nM
CHEMBL4293194	O=C(c1cccc2ccccc12)c1cn(CC2CCOCC2)c2ccc(O)cc12	EC50	=	14.7	nM
CHEMBL4295181	COc1ccc(C(=O)c2cn(CC3CCOCC3)c3ccc(OCC(=O)O)cc23)cc1	EC50	=	70.2	nM
CHEMBL432107	CCCCCCC(C)(C)c1cc(O)c2c(c1)OC(C)(C)[C@@H]1CC=C(CO)CC21	EC50	=	0.078	nM
CHEMBL438836	COc1ccc(CNC(=O)c2cnc(Nc3cccc(Cl)c3)nc2C(F)(F)F)cc1	EC50	=	214	nM
CHEMBL439248	Cc1ccc(C(=O)Nc2nccc3ccccc23)cc1S(=O)(=O)N1CCCCC1	EC50	=	1	nM
CHEMBL440407	CC(C)OCCn1/c(=N/C(=O)c2cccc(C(F)(F)F)c2F)cc(C(C)(C)C)n1C	EC50	=	0.85	nM
CHEMBL442447	Cc1ccc(C(=O)N[C@@H](C)C23CC4CC(CC(C4)C2)C3)cc1S(=O)(=O)N1CCOCC1	EC50	=	9.3	nM
CHEMBL442848	Cc1ccc(Cl)c(-c2ccc(CN3CCO[C@@H](c4ccccc4)C3)cc2)c1	EC50	=	3	nM
CHEMBL4437741	CCCCCn1/c(=N\C(=O)C23CC4CC(CC(C4)C2)C3)sc2ccccc21	EC50	=	57	nM
CHEMBL4438782	O=C(NC12CC3CC(CC(C3)C1)C2)c1cn(CCN2CCOCC2)c2ncccc12	EC50	=	48	nM
CHEMBL4439977	Cc1c(CCN2CCOCC2)c2cc(Br)ccc2n1C(=O)c1cccc(Cl)c1Cl	EC50	=	52.3	nM
CHEMBL4440363	COC(=O)c1c(NC(=O)C23CC4CC(CC(C4)C2)C3)sc(C)c1C	EC50	=	318	nM
CHEMBL4442017	CCCCCn1cc(C(=O)N[C@H](C(=O)OC)C(C)C)c2cccnc21	EC50	=	15	nM
CHEMBL4443660	CCCc1ccc(/C=C2\C=C(CCN3CCOCC3)c3ccccc32)c2ccccc12	EC50	=	94	nM
CHEMBL4444725	CCCCCCC(C)(C)c1cc(OC)c2c(c1)OC(C)(C)c1cnoc1-2	EC50	=	38.6	nM
CHEMBL4448509	Cc1c(CCN2CCOCC2)c2cc(F)ccc2n1C(=O)c1cccc(Cl)c1Cl	EC50	=	18.9	nM
CHEMBL4451981	CCCCCn1cc(C(=O)NC23CC4CC(CC(C4)C2)C3)c2cccnc21	EC50	=	43	nM
CHEMBL4452135	CC(C)(NC(=O)c1cc2ccccc2n1CCCCCO)c1ccccc1	EC50	=	217	nM
CHEMBL4454140	CCCCCn1c(C(=O)NC23CC4CC(CC(C4)C2)C3)nc2ccccc21	EC50	=	320	nM
CHEMBL4455212	CCCCCn1nc(C(=O)NC23CC4CC(CC(C4)C2)C3)c2cccnc21	EC50	=	122	nM
CHEMBL4456210	CCCCCn1c(C(=O)N[C@H](C(N)=O)C(C)(C)C)cc2ccccc21	EC50	=	189	nM
CHEMBL4463885	Cc1c(CC(=O)NC2CCCC2)c2cc(F)ccc2n1CCN1CCOCC1	EC50	=	476.1	nM
CHEMBL4465566	CCCCOC(=O)C(C)(C)c1cc(O)c2c(c1)OC(C)(C)[C@@H]1CC[C@@H](O)C[C@@H]21	EC50	=	9	nM
CHEMBL4470925	CCCCOC(=O)C(C)(C)c1cc(O)c2c(c1)OC(C)(C)[C@@H]1CC[C@@H](CO)C[C@@H]21	EC50	=	0.3	nM
CHEMBL4472094	CCCCCn1cc(C(=O)N[C@H](C(N)=O)C(C)C)c2cccnc21	EC50	=	58.88	nM
CHEMBL4473677	COC(=O)[C@@H](NC(=O)c1cn(CCCCCO)c2ncccc12)C(C)(C)C	EC50	=	19	nM
CHEMBL4474071	CCCCCn1cc(C(=O)N[C@H](C(=O)OC)C(C)(C)C)c2cccnc21	EC50	=	4.3	nM
CHEMBL4475022	CCCCOC(=O)C(C)(C)c1cc(O)c2c(c1)OC(C)(C)[C@@H]1CC=C(CO)C[C@@H]21	EC50	=	5.7	nM
CHEMBL4476642	CCCCCn1cc(C(=O)N[C@H](C(N)=O)C(C)(C)C)c2cccnc21	EC50	=	5	nM
CHEMBL4476681	CCc1sc(NC(=O)C23CC4CC(CC(C4)C2)C3)c(C(=O)OC)c1C	EC50	=	371	nM
CHEMBL4483714	CCc1ccc(/C=C2\C=C(CCN3CCOCC3)c3ccccc32)c2ccccc12	EC50	=	163	nM
CHEMBL450462	CC(C)c1cc(Nc2cccc(Cl)c2)ncc1C(=O)NCC1CCOCC1	EC50	=	125.89	nM
CHEMBL451779	CCN(CC)C(=O)c1ccc2c(c1)nc(Cc1ccc(OC(F)(F)F)cc1)n2CCC(C)C	EC50	=	11	nM
CHEMBL4517991	CCCCCn1c(=O)sc2cc(C(=O)C34CC5CC(CC(C5)C3)C4)ccc21	EC50	=	41.9	nM
CHEMBL4519981	CCCCn1c(=O)sc2cc(C(=O)C34CC5CC(CC(C5)C3)C4)ccc21	EC50	=	150	nM
CHEMBL452039	CCN(CC)C(=O)c1ccc2c(c1)nc(Cc1ccc(OCC(F)(F)F)cc1)n2CCC(C)C	EC50	=	65	nM
CHEMBL4521036	O=C(NC12CC3CC(CC(C3)C1)C2)c1cc2cccnc2[nH]1	EC50	=	290	nM
CHEMBL452209	CC(C)(C(=O)Nc1nnc([C@@]2(C)CCOC2)s1)S(=O)(=O)c1ccc(Cl)cc1	EC50	=	216	nM
CHEMBL452803	CCN(CC)C(=O)c1ccc2c(c1)nc(Cc1ccc(OC3CCCC3)cc1)n2CCC(C)C	EC50	=	18	nM
CHEMBL4528735	O=C(NC12CC3CC(CC(C3)C1)C2)c1nc2ccccc2n1CCCCCO	EC50	=	67	nM
CHEMBL453472	CCCCCCN1C(=O)/C(=N\NC(=O)OC(C)(C)C)c2ccccc21	EC50	=	22.4	nM
CHEMBL4538202	CCCCCn1cc(C(=O)NC(C)(C)c2ccccc2)c2cccnc21	EC50	=	104.71	nM
CHEMBL453842	CCOc1ccc(Cc2nc3cc(C(=O)N(C)C4CCCCC4)ccc3n2CC2CC2)cc1	EC50	=	4.2	nM
CHEMBL453843	CCOc1ccc(Cc2nc3cc(C(=O)N(CC)CC)ccc3n2CC2CC2)nc1	EC50	=	22	nM
CHEMBL453844	CCOc1ccc(Cc2nc3cc(C(=O)N4CCCCC4)ccc3n2CC2CC2)cc1	EC50	=	3	nM
CHEMBL453846	CCN(CC)C(=O)c1ccc2c(c1)nc(Cc1ccc(OC(C)C)cc1)n2CCC(C)C	EC50	=	2.4	nM
CHEMBL453847	CCN(CC)C(=O)c1ccc2c(c1)nc(Cc1ccc(OC3CCC3)cc1)n2CCC(C)C	EC50	=	24	nM
CHEMBL4538948	Cc1c(CCN2CCOCC2)c2cc(Cl)ccc2n1C(=O)c1cccc(Cl)c1Cl	EC50	=	116.6	nM
CHEMBL4539919	CC(C)(NC(=O)c1cn(CCCCCO)c2ncccc12)c1ccccc1	EC50	=	152	nM
CHEMBL453993	CCn1c2ccccc2c2cc(NC(=O)CCn3cc(-c4ccccc4F)nn3)ccc21	EC50	=	470	nM
CHEMBL454096	CCNC(=O)c1ccc2c(c1)nc(Cc1ccc(OCC)cc1)n2CC1CC1	EC50	=	52	nM
CHEMBL454607	CCCN(C)C(=O)c1ccc2c(c1)nc(Cc1ccc(OCC)cc1)n2CC1CC1	EC50	=	3.2	nM
CHEMBL454864	CCOc1ccc(Cc2nc3cc(C(=O)N4CCCC4)ccc3n2CC2CC2)cc1	EC50	=	6.2	nM
CHEMBL4550003	CCCCCCn1c(=O)sc2cc(C(=O)C34CC5CC(CC(C5)C3)C4)ccc21	EC50	=	32.8	nM
CHEMBL4557358	CCCCCCC(C)(C)c1cc(OCCO)c2c(c1)OC(C)(C)c1cn[nH]c1-2	EC50	=	95.1	nM
CHEMBL4559193	CCCCCn1/c(=N/C(=O)c2cccc3ccccc23)sc2ccccc21	EC50	=	68	nM
CHEMBL455951	CCCN1C(=O)/C(=N\NC(=O)c2ccccc2)c2ccccc21	EC50	=	200.7	nM
CHEMBL4559573	CCCCCn1c(C(=O)NC23CC4CC(CC(C4)C2)C3)cc2ncccc21	EC50	=	220	nM
CHEMBL456362	CCCCCCN1C(=O)/C(=N\NC(=O)c2cccc3ccccc23)c2ccccc21	EC50	=	202.2	nM
CHEMBL456535	O=C(N/N=C1\C(=O)N(Cc2ccccc2)c2ccccc21)c1ccccc1	EC50	=	63.7	nM
CHEMBL456536	O=C(N/N=C1\C(=O)N(Cc2ccc(Cl)cc2)c2ccccc21)c1ccccc1	EC50	=	131.1	nM
CHEMBL456762	CCCCCCN1C(=O)/C(=N\NC(=O)c2ccccc2)c2cccc(C)c21	EC50	=	84	nM
CHEMBL456803	CCCCN1C(=O)/C(=N\NC(=O)c2ccccc2)c2ccccc21	EC50	=	40.1	nM
CHEMBL4570371	CC(C)(C)[C@H](NC(=O)c1cn(CCCCCO)c2ncccc12)C(N)=O	EC50	=	50	nM
CHEMBL457185	CCCCCCN1C(=O)/C(=N\NC(=O)c2ccccc2)c2ccccc21	EC50	=	63.4	nM
CHEMBL4575047	CCCCCn1nc(C(=O)NC23CC4CC(CC(C4)C2)C3)c2ccccc21	EC50	=	92	nM
CHEMBL4578071	O=C(NC12CC3CC(CC(C3)C1)C2)c1cn(CCCCCO)c2ncccc12	EC50	=	49	nM
CHEMBL458057	CCCCCCN1C(=O)/C(=N\NC(=O)c2ccccc2)c2cc(F)ccc21	EC50	=	186.9	nM
CHEMBL458142	CCOc1ccc(Cc2nc3cc(N(C)C(=O)N4CCCCC4)ccc3n2CC2CC2)cc1	EC50	=	3.3	nM
CHEMBL458143	CCOc1ccc(Cc2nc3cc(C(=O)N(CC)CC)ccc3n2CCN(C)C)cc1	EC50	=	38	nM
CHEMBL4581598	CCCCCn1c(=O)sc2cc(C(=O)C3CCCCC3)ccc21	EC50	=	41.5	nM
CHEMBL458492	CCCCCCN1C(=O)/C(=N\NC(=O)c2ccc(OC)cc2)c2ccccc21	EC50	=	143.4	nM
CHEMBL4585657	CCCCCCC(C)(C)c1cc(O)c2c(c1)OC(C)(C)c1cnoc1-2	EC50	=	50.2	nM
CHEMBL4592199	CCCCCn1/c(=N/C(=O)c2cccc(C(F)(F)F)c2)sc2ccccc21	EC50	=	306	nM
CHEMBL460565	CCn1c2ccccc2c2cc(NC(=O)C3(S(=O)(=O)c4ccccc4)CC3)ccc21	EC50	=	8	nM
CHEMBL461011	CC(C)(C)c1cc(NC(=O)C(C)(C)S(=O)(=O)c2ccc(Cl)cc2)no1	EC50	=	11	nM
CHEMBL461223	Cc1ccccc1-c1nnc(NC(=O)C(C)(C)S(=O)(=O)c2ccc(Cl)cc2)s1	EC50	=	189	nM
CHEMBL462329	CCOc1ccc(Cc2nc3cc(N(C)C(=O)N(C)C)ccc3n2CC2CC2)cc1	EC50	=	36	nM
CHEMBL462330	CCOc1ccc(Cc2nc3cc(N(C)C(=O)N(CC)CC)ccc3n2CC2CC2)cc1	EC50	=	2	nM
CHEMBL462533	CCOc1ccc(Cc2nc3cc(N(C)C(=O)NC(C)C)ccc3n2CC2CC2)cc1	EC50	=	6.4	nM
CHEMBL4637535	CCCCCN1C(=O)C(C(=O)NC23CC4CC(CC(C4)C2)C3)=C(O)C2C1C=NN2C	EC50	=	252.2	nM
CHEMBL4637806	CCCCCCc1ccc(OCCCCCCCCCCC(=O)NCC2CC2)cc1OC	EC50	=	173.6	nM
CHEMBL463860	O=C(NCC1CCOCC1)c1cnc(Nc2cccc(Cl)c2)cc1C(F)(F)F	EC50	=	251.19	nM
CHEMBL4639191	CN1N=CC2C1C(O)=C(C(=O)NC13CC4CC(CC(O)(C4)C1)C3)C(=O)N2CCCCF	EC50	=	71.79	nM
CHEMBL464062	O=C(NCC1CCCC1)c1cnc(Nc2ccc(Cl)cc2Cl)cc1C(F)(F)F	EC50	=	100	nM
CHEMBL4644215	CCCCCc1cc(OC)cc(OCCCCCCCCCCC(=O)NC2CC2)c1	EC50	=	397.9	nM
CHEMBL4646867	CCCCCc1cccc(OCCCCCCCCCCC(=O)NC2CC2)c1	EC50	=	1.28	nM
CHEMBL4647226	CN1N=CC2C1C(O)=C(C(=O)NC13CC4CC(CC(C4)C1)C3)C(=O)N2CCCCF	EC50	=	21.92	nM
CHEMBL4647981	CCCCCCC(C)(C)c1cc(OC)cc(OCCCCCCCC(=O)NC2CC2)c1	EC50	=	1.16	nM
CHEMBL464914	CC(C)c1cc(Nc2cccc(C(F)(F)F)c2F)ncc1C(=O)NCC1CCOCC1	EC50	=	63.1	nM
CHEMBL464915	CC(C)c1cc(Nc2cccc(Cl)c2)ncc1C(=O)NCC1CCCC1	EC50	=	39.81	nM
CHEMBL464916	Cc1cccc(Nc2cc(C(C)C)c(C(=O)NCC3CCC3)cn2)c1	EC50	=	50.12	nM
CHEMBL465	CCCCCc1cc(O)c2c(c1)OC(C)(C)[C@@H]1CCC(C)=C[C@@H]21	EC50	=	1.5	nM
CHEMBL465113	CC(C)CNC(=O)c1cnc(Nc2cccc(Cl)c2)cc1C(C)C	EC50	=	39.81	nM
CHEMBL465246	Cc1cc(Cl)ccc1Nc1cc(C(F)(F)F)c(C(=O)NCC2CCOCC2)cn1	EC50	=	251.19	nM
CHEMBL465247	COc1ccc(Cl)cc1Nc1cc(C(F)(F)F)c(C(=O)NCC2CCC2)cn1	EC50	=	199.53	nM
CHEMBL465274	O=C(NCC1CCCCC1)c1cnc(Nc2cccc(Cl)c2)cc1C(F)(F)F	EC50	='	31.62	nM
CHEMBL465459	CCC(CC)CNC(=O)c1cnc(Nc2cccc(Cl)c2)cc1C(C)C	EC50	=	398.11	nM
CHEMBL465460	O=C(NCC1CCOCC1)c1cnc(Nc2ccc(Cl)cc2Cl)cc1C1CCCC1	EC50	=	158.49	nM
CHEMBL465470	CC(C)(C)c1cc(Nc2ccc(Cl)cc2Cl)ncc1C(=O)NCC1CCOCC1	EC50	=	12.59	nM
CHEMBL465638	O=C(NCC1CCOCC1)c1cnc(Nc2cccc(Cl)c2)cc1C1CC1	EC50	=	158.49	nM
CHEMBL466185	CC(C)(C(=O)Nc1cnc2ccccc2c1)S(=O)(=O)c1ccc(C(F)(F)F)cc1Cl	EC50	=	73	nM
CHEMBL466186	CC(C)(C(=O)Nc1cnc2ccccc2c1)S(=O)(=O)c1ccc(F)cc1Cl	EC50	=	104	nM
CHEMBL466191	CC(C)c1cc(Nc2ccc(Cl)cc2Cl)ncc1C(=O)NCC1CCOCC1	EC50	=	50.12	nM
CHEMBL466223	CC1CCC(NC(=O)c2cc3cccnc3n(CCN3CCOCC3)c2=O)CC1	EC50	=	28	nM
CHEMBL466390	COc1ccc(S(=O)(=O)C(C)(C)C(=O)Nc2cnc3ccccc3c2)c(Cl)c1	EC50	=	148	nM
CHEMBL466402	CC(C)(C(=O)Nc1ccc(C(F)(F)F)cc1)S(=O)(=O)c1ccc(Cl)cc1	EC50	=	57	nM
CHEMBL466603	CC(C)(C(=O)Nc1ccc(Cl)c(C(F)(F)F)c1)S(=O)(=O)c1ccc(Cl)cc1	EC50	=	5	nM
CHEMBL466651	CC1CCC(NC(=O)c2cc3cccnc3n(Cc3ccc(F)cc3)c2=O)CC1	EC50	=	29.6	nM
CHEMBL466821	Cc1ccc(-c2cncc(NC(=O)C(C)(C)S(=O)(=O)c3ccc(Cl)cc3)c2)s1	EC50	=	5	nM
CHEMBL467010	O=C(Nc1cnc2ccccc2c1)C1(S(=O)(=O)c2ccccc2)CC1	EC50	=	4	nM
CHEMBL467016	CC(C)c1cc(Nc2cccc(Br)c2)ncc1C(=O)NCC1CCOCC1	EC50	=	63.1	nM
CHEMBL467018	CC(C)c1cc(Nc2cccc(C#N)c2)ncc1C(=O)NCC1CCOCC1	EC50	=	398.11	nM
CHEMBL467029	Cn1nc(C(C)(C)C)cc1NC(=O)C(C)(C)S(=O)(=O)c1ccc(Cl)cc1	EC50	=	25	nM
CHEMBL467392	Clc1ccc(-c2noc(C3CCN(c4cnc5ccccc5c4)CC3)n2)c(Cl)c1	EC50	=	80	nM
CHEMBL467640	CC(C)(C(=O)Nc1cnc2ccccc2c1)S(=O)(=O)c1ccc(F)cc1	EC50	=	109	nM
CHEMBL467641	CC(C)(C(=O)Nc1cccc(C(F)(F)F)c1)S(=O)(=O)c1ccc(Cl)cc1	EC50	=	170	nM
CHEMBL468175	Fc1ccc(-c2noc(C3CCN(c4cnc5c(C(F)(F)F)cccc5c4)CC3)n2)c(Cl)c1	EC50	=	16	nM
CHEMBL468176	Fc1ccc(-c2noc(C3CCN(c4cnc5ccc(Cl)cc5c4)CC3)n2)c(Cl)c1	EC50	=	11	nM
CHEMBL469006	c1ccc2ncc(N3CCC(c4nc(C5CCCCC5)no4)CC3)cc2c1	EC50	=	26	nM
CHEMBL469040	Fc1ccc(-c2noc(C3CCN(c4cnc5ccc(OC(F)(F)F)cc5c4)CC3)n2)c(Cl)c1	EC50	=	3	nM
CHEMBL470233	Cc1ccc(NC(=O)c2cccc(Cl)c2)cc1S(=O)(=O)N1CCOCC1	EC50	=	220	nM
CHEMBL470965	CCOc1ccc(Cc2nc3cc(C(=O)N(CC)CC)ccc3n2CC2CCCCC2)cc1	EC50	=	0.52	nM
CHEMBL471129	CCOc1ccc(Cc2nc3cc(C(=O)N(CC)CC)ccc3n2CC2CCCC2)cc1	EC50	=	0.7	nM
CHEMBL471374	CCOc1ccc(Cc2nc3cc(C(=O)N(CC)CC)ccc3n2CC2CCOCC2)cc1	EC50	=	1	nM
CHEMBL471558	CCOc1ccc(Cc2nc3cc(C(=O)N(CC)CC)ccc3n2C[C@@H]2CCCO2)cc1	EC50	=	4.8	nM
CHEMBL471671	Cc1ccc(NC(=O)C(C(C)(C)C)C(C)(C)C)cc1S(=O)(=O)N1CCOCC1	EC50	=	31	nM
CHEMBL471980	CCOc1ccc(Cc2nc3cc(C(=O)N(CC)CC)ccc3n2CCC(C)C)cc1	EC50	=	2.9	nM
CHEMBL471992	CCOc1ccc(Cc2nc3cc(C(=O)N(CC)CC)ccc3n2Cc2ccccc2)cc1	EC50	=	1.1	nM
CHEMBL472121	CCOc1ccc(Cc2nc3cc(C(=O)N(CC)CC)ccc3n2Cc2ccco2)cc1	EC50	=	3.3	nM
CHEMBL472157	CCOc1ccc(Cc2nc3cc(C(=O)N(CC)CC)ccc3n2CC2CC2)cc1	EC50	=	2.1	nM
CHEMBL472165	CCOc1ccc(Cc2nc3cc(C(=O)N(CC)CC)ccc3n2Cc2ccccn2)cc1	EC50	=	25	nM
CHEMBL472506	CCOc1ccc(Cc2nc3cc(C(=O)N(CC)CC)ccc3n2CC2CCC2)cc1	EC50	=	1.3	nM
CHEMBL472679	Cc1ccc(-c2noc(CC(C)(C)C)n2)cc1S(=O)(=O)N1CCOCC1	EC50	=	70	nM
CHEMBL472680	Cc1ccc(-c2noc(CC3CCCCC3)n2)cc1S(=O)(=O)N1CCOCC1	EC50	=	110	nM
CHEMBL472856	Cc1ccc(NC(=O)C2C(C)(C)C2(C)C)cc1S(=O)(=O)N1CCOCC1	EC50	=	11	nM
CHEMBL473063	Cc1ccc(C(=O)N[C@H]2C(C)(C)[C@@H]3CC[C@@]2(C)C3)cc1S(=O)(=O)N1CCOCC1	EC50	=	25	nM
CHEMBL473697	Cc1ccc(-c2n[nH]c(CC(C)(C)C)n2)cc1S(=O)(=O)N1CCOCC1	EC50	=	64	nM
CHEMBL473698	Cc1ccc(-c2n[nH]c(C(C)(C)C)n2)cc1S(=O)(=O)N1CCOCC1	EC50	=	130	nM
CHEMBL474080	Cc1ccc(-c2cc(CC(C)(C)C)[nH]n2)cc1S(=O)(=O)N1CCOCC1	EC50	=	120	nM
CHEMBL474300	Cc1ccc(-c2nc(CC(C)(C)C)c[nH]2)cc1S(=O)(=O)N1CCOCC1	EC50	=	47	nM
CHEMBL474506	Cc1ccc(-c2cc(C(C)(C)C)[nH]n2)cc1S(=O)(=O)N1CCOCC1	EC50	=	130	nM
CHEMBL4747832	CC(C)(O)COc1ccc(C(F)(F)F)cc1-c1ncc2c(C(C)(C)C)nn(C[C@H]3CCCO3)c2n1	EC50	=	41	nM
CHEMBL474896	Cc1ccc(-c2nc(CC3CCCCC3)cs2)cc1S(=O)(=O)N1CCOCC1	EC50	=	120	nM
CHEMBL474897	Cc1ccc(-c2nc(CC(C)(C)C)cs2)cc1S(=O)(=O)N1CCOCC1	EC50	=	23	nM
CHEMBL475093	Cc1ccc(-c2nc(C(C)(C)C)cs2)cc1S(=O)(=O)N1CCOCC1	EC50	=	21	nM
CHEMBL475100	Cc1ccc(-c2nnn(CC3CCCCC3)n2)cc1S(=O)(=O)N1CCOCC1	EC50	=	78	nM
CHEMBL4753891	Cc1c(Br)cc(C(=O)NC2CCCCCC2)c(=O)n1Cc1ccc(F)cc1	EC50	=	20	nM
CHEMBL4756103	Cc1ccc(C(=O)NC2CCCCCC2)c(OCc2ccc(F)cc2)n1	EC50	=	11.63	nM
CHEMBL475719	Cc1ccc(-c2cnc(C(C)(C)C)[nH]2)cc1S(=O)(=O)N1CCOCC1	EC50	=	130	nM
CHEMBL4760014	Cc1c(F)cc(C(=O)NC2CCCCCC2)c(=O)n1Cc1ccc(F)cc1	EC50	=	24.44	nM
CHEMBL476100	O=C(CCc1nc(-c2ccc(F)cc2Cl)no1)Nc1cnc2ccccc2c1	EC50	=	5	nM
CHEMBL476110	Fc1ccc(-c2noc([C@H]3C[C@@H]3CNc3cnc4ccccc4c3)n2)c(Cl)c1	EC50	=	99	nM
CHEMBL4761606	Cn1c(C(C)(C)C)c/c(=N\C(=O)c2cc(C(F)(F)F)ccc2OCC(C)(C)O)n1C[C@H]1CCCO1	EC50	=	19	nM
CHEMBL4763456	CC(C)(O)COc1ccc(C(F)(F)F)cc1-c1nnc2c(C(C)(C)C)nn(C[C@H]3CCCO3)c2n1	EC50	=	19	nM
CHEMBL4777097	CC(C)(CO)NC(=O)c1cc(C(C)(C)C)n(CCCCCF)n1	EC50	=	36.4	nM
CHEMBL4777478	CCCCCn1nc(C(=O)NC(C)(C)c2ccc(Cl)cc2)cc1C(C)(C)C	EC50	=	57	nM
CHEMBL477796	CC(C)n1ccc2cc(N3CCC(c4nc(-c5ccc(F)cc5Cl)no4)CC3)cnc21	EC50	=	340	nM
CHEMBL477797	CC1(C)CCCc2cc(N3CCC(c4nc(-c5ccc(F)cc5Cl)no4)CC3)cnc21	EC50	=	32	nM
CHEMBL4779298	Cc1ccc(C(=O)NC2CCCCCC2)c(=O)n1Cc1ccc(F)cc1	EC50	=	4.15	nM
CHEMBL477993	Fc1ccc(-c2noc(CCCNc3cnc4ccccc4c3)n2)c(Cl)c1	EC50	=	11	nM
CHEMBL477994	C[C@@H](CCc1nc(-c2ccc(F)cc2Cl)no1)Nc1cnc2ccccc2c1	EC50	=	15	nM
CHEMBL4780771	Cc1nc(OCc2ccc(F)cc2)c(C(=O)NC2CCCCCC2)cc1Br	EC50	=	31.63	nM
CHEMBL4781051	CC(C)(CO)NC(=O)c1cc(C(C)(C)C)n(-c2ccc(C(F)(F)F)cn2)n1	EC50	=	10.7	nM
CHEMBL4781952	Cc1c(Cl)cc(C(=O)NC2CCCCCC2)c(=O)n1Cc1ccc(F)cc1	EC50	=	3.3	nM
CHEMBL478202	Fc1ccc(-c2noc(C[C@H]3CCN(c4cnc5ccccc5c4)C3)n2)c(Cl)c1	EC50	=	140	nM
CHEMBL478203	Fc1ccc(-c2noc(C3CCN(c4cnc5ccccc5c4)CC3)n2)c(Cl)c1	EC50	=	17	nM
CHEMBL478204	Fc1ccc(-c2noc(C3CCN(c4ccc(Cl)c(C(F)(F)F)c4)CC3)n2)c(Cl)c1	EC50	=	376	nM
CHEMBL478228	O=C(NC12CC3CC(CC(C3)C1)C2)c1n[nH]c2ccccc12	EC50	=	86	nM
CHEMBL4782730	CC(C)(CO)NC(=O)c1cc(C(C)(C)C)n(CCCCF)n1	EC50	=	65.9	nM
CHEMBL4783200	CCCCCn1nc(C(=O)NC(C)(C)CO)c(Cl)c1C(C)(C)C	EC50	=	3.4	nM
CHEMBL4783221	CCCCCn1nc(C(=O)NC(C)(C)CO)cc1C(F)(F)F	EC50	=	53.8	nM
CHEMBL4783715	CCCCCn1nc(C(=O)NC(C)(C)CO)cc1CC(C)(C)C	EC50	=	12	nM
CHEMBL4783974	Cc1ccc(-n2nc(C(=O)NC(C)(C)CO)cc2C(C)(C)C)cc1	EC50	=	197.3	nM
CHEMBL4786220	CCCCCn1nc(C(=O)N[C@@H](C(=O)OC)C(C)(C)C)cc1C(C)(C)C	EC50	=	26.1	nM
CHEMBL4786352	CC(C)(CO)NC(=O)c1cc(C(C)(C)C)n(-c2ccc(Cl)cc2)n1	EC50	=	203.7	nM
CHEMBL4786828	CCCCCn1nc(C(=O)N[C@H](C(=O)OC)C(C)C)cc1C(C)(C)C	EC50	=	7.2	nM
CHEMBL4787118	CCCCCn1nc(C(=O)NC(C)(C)C)cc1C(C)(C)C	EC50	=	12	nM
CHEMBL4787759	CC(C)(CO)NC(=O)c1cc(C(C)(C)C)n(CCCF)n1	EC50	=	184.1	nM
CHEMBL4788031	CCCCCn1nc(C(=O)Nc2ccncc2)cc1C(C)(C)C	EC50	=	118.4	nM
CHEMBL4789723	CCCCn1nc(C(=O)NC(C)(C)CO)cc1C(C)(C)C	EC50	=	10.1	nM
CHEMBL4789826	CCCCCn1nc(C(=O)NC23CC4CC(CC(C4)C2)C3)cc1C(C)(C)C	EC50	=	194.2	nM
CHEMBL4790896	CCCCCn1nc(C(=O)NC(C)(C)CO)c([N+](=O)[O-])c1C(C)(C)C	EC50	=	13.3	nM
CHEMBL4790905	CCCCCn1nc(C(=O)NC(C)(C)CO)cc1C(C)C	EC50	=	38.5	nM
CHEMBL4791274	CCCCCn1nc(C(=O)NC(C)(C)CO)c(N)c1C(C)(C)C	EC50	=	5.5	nM
CHEMBL4791449	CCCCCn1nc(C(=O)N[C@@H](C(=O)OC)C(C)C)cc1C(C)(C)C	EC50	=	7.4	nM
CHEMBL4792134	CCCCCn1nc(C(C)(C)C)cc1C(=O)NC(C)(C)C	EC50	=	300.9	nM
CHEMBL4792695	CCCCCCn1nc(C(=O)NC(C)(C)CO)cc1C(C)(C)C	EC50	=	13.4	nM
CHEMBL4793164	CCCCCn1nc(C(C)(C)C)cc1C(=O)NC(C)(C)CO	EC50	=	318.6	nM
CHEMBL4793976	CC(C)(CO)NC(=O)c1cc(C(C)(C)C)n(-c2ccc(F)cn2)n1	EC50	=	135.4	nM
CHEMBL4795720	CCCCCn1nc(C(=O)NC(C)(C)CO)cc1C(C)(C)C	EC50	=	2.9	nM
CHEMBL4796229	CCCCCn1nc(C(=O)NC(C)(C)CO)c(Br)c1C(C)(C)C	EC50	=	2	nM
CHEMBL479628	O=C(NCC1CCOCC1)c1cnc(Nc2cc(Cl)ccc2Cl)cc1C1CC1	EC50	=	398.11	nM
CHEMBL4797941	CCCn1nc(C(=O)NC(C)(C)CO)cc1C(C)(C)C	EC50	=	209.8	nM
CHEMBL4799912	CCCCCn1nc(C(=O)NC2CCCCC2)cc1C(C)(C)C	EC50	=	46	nM
CHEMBL4800352	CC(C)(CO)NC(=O)c1cc(C(C)(C)C)n(CC2CC2)n1	EC50	=	103.2	nM
CHEMBL480398	O=C(NCC1CCOCC1)c1cnc(Nc2cccc(Br)c2)cc1C1CC1	EC50	=	199.53	nM
CHEMBL480399	O=C(NCC1CCOCC1)c1cnc(Nc2cccc(C(F)(F)F)c2)cc1C1CC1	EC50	=	199.53	nM
CHEMBL481586	O=C(NCC1CCOCC1)c1cnc(Nc2cc(Cl)cc(Cl)c2)cc1C1CC1	EC50	=	63.1	nM
CHEMBL482186	O=C(NCC1CCOCC1)c1cnc(Nc2ccc(Cl)c(Cl)c2)cc1C1CC1	EC50	=	158.49	nM
CHEMBL4845707	CC(C)(C)NC(=O)c1nn(-c2ccc(F)cc2F)c2c1CC1CCC2O1	EC50	=	107.5	nM
CHEMBL4845760	CCCCCc1cc(O)c2c(c1)OC(C)(C)[C@H]1CCC(C)=C[C@@H]21	EC50	=	119	nM
CHEMBL4846991	CCCCc1cc2c(O)cc(C3(CCCC)CCCC3)cc2oc1=O	EC50	=	18	nM
CHEMBL4847866	O=C(NC12CCC(CC1)CC2)c1nn(-c2c[n+]([O-])ccn2)c2c1CC1CCC2O1	EC50	=	48.5	nM
CHEMBL4847976	CCCCC1(c2cc(O)c3cc(CCC)c(=O)oc3c2)CCCCC1	EC50	=	4.51	nM
CHEMBL4852456	CCCCC1(c2cc(O)c3cc(Cc4ccccn4)c(=O)oc3c2)CCCCC1	EC50	=	42	nM
CHEMBL4862930	CCCCCc1cc(OC)c2cc(Cc3ccccn3)c(=O)oc2c1	EC50	=	188	nM
CHEMBL486440	CCOc1ccc(Cc2nc3cc(C(=O)N(CC)CC)ccc3n2C[C@@H]2CCCCN2)cc1	EC50	=	25	nM
CHEMBL4865162	CC(C)(C)c1nnc(-c2nn(-c3c[n+]([O-])ccn3)c3c2CC2CCC3O2)s1	EC50	=	130.3	nM
CHEMBL4871491	CC(C)(C)[C@@H](CO)NC(=O)c1nn(-c2cnccn2)c2c1C[C@H]1CC[C@@H]2O1	EC50	=	422	nM
CHEMBL4872695	O=C(NC12CC3CC(CC1C3)C2)c1nn(-c2ccc(F)cc2F)c2c1CC1CCC2O1	EC50	=	0.7	nM
CHEMBL4873473	O=C(NC12CC3CC(CC1C3)C2)c1nn(-c2cnccn2)c2c1CC1CCC2O1	EC50	=	16.6	nM
CHEMBL487456	CCOc1ccc(Cc2nc3cc(C(=O)N(CC)CC)ccc3n2C[C@H]2CCCCN2)cc1	EC50	=	13	nM
CHEMBL487629	CCN(CC)C(=O)c1ccc2c(c1)nc(Cc1ccc(OC)cc1)n2CCC(C)C	EC50	=	7.3	nM
CHEMBL488310	CCOc1ccc(Cc2nc3cc(C(=O)N(CC)CC)ccc3n2C[C@H]2CCCCN2C)cc1	EC50	=	2.3	nM
CHEMBL488816	CCOc1ccc([C@@H](O)c2nc3cc(C(=O)N(CC)CC)ccc3n2CCC(C)C)cc1	EC50	=	69	nM
CHEMBL492373	Clc1ccc(Nc2ccc(CN3CCO[C@@H](c4ccccc4)C3)cn2)c(Cl)c1	EC50	=	10	nM
CHEMBL492991	c1ccc(Nc2ccc(CN3CCO[C@@H](c4ccccc4)C3)cn2)cc1	EC50	=	140	nM
CHEMBL494012	Clc1ccccc1Nc1ccc(CN2CCO[C@@H](c3ccccc3)C2)cn1	EC50	=	30	nM
CHEMBL494013	Clc1cccc(Nc2ccc(CN3CCO[C@@H](c4ccccc4)C3)cn2)c1	EC50	=	200	nM
CHEMBL494028	Clc1ccc(Nc2ccc(CN3CCO[C@@H](c4ccccc4)C3)cn2)cc1	EC50	=	30	nM
CHEMBL494029	Fc1ccc(Nc2ccc(CN3CCO[C@@H](c4ccccc4)C3)cn2)cc1	EC50	=	35	nM
CHEMBL494149	Cc1ccc(Nc2ccc(CN3CCO[C@@H](c4ccccc4)C3)cn2)cc1	EC50	=	100	nM
CHEMBL494408	CN(Cc1ccc(-c2ccccc2C(F)(F)F)cc1)C[C@H](O)c1ccccc1	EC50	=	2	nM
CHEMBL494589	FC(F)(F)c1ccccc1-c1ccc(CN2CCO[C@H](c3ccccc3)C2)cc1	EC50	=	330	nM
CHEMBL494590	FC(F)(F)c1ccccc1-c1ccc(CN2CCC[C@H](c3ccccc3)C2)cc1	EC50	=	30	nM
CHEMBL494619	O=C(Nc1cccc2ccccc12)N1Cc2ccccc2N(CCN2CCOCC2)C1=O	EC50	=	22	nM
CHEMBL494787	O=C(Nc1cccc2ccccc12)n1c(=O)n(CCN2CCOCC2)c2ccccc21	EC50	=	8	nM
CHEMBL494994	Clc1cccc(-c2ccc(CN3CCO[C@@H](c4ccccc4)C3)cc2)c1Cl	EC50	=	6	nM
CHEMBL494995	N#Cc1ccccc1-c1ccc(CN2CCO[C@@H](c3ccccc3)C2)cc1	EC50	=	3	nM
CHEMBL495164	Clc1ccccc1-c1ccc(CN2CCO[C@@H](c3ccccc3)C2)cc1	EC50	=	25	nM
CHEMBL497392	CCCCCCC(C)(C)c1cc(OC)c([C@H]2C=C(CO)[C@@H]3C[C@H]2C3(C)C)c(OC)c1	EC50	=	64.5	nM
CHEMBL498322	CCn1c2ccccc2c2cc(NC(=O)CCc3cc(-c4ccccc4F)no3)ccc21	EC50	=	270	nM
CHEMBL498346	CCCCCC(C)(C)c1cc(OC)c2c(c1)OC(C)(C)[C@@H]1CCC(C)=C[C@@H]21	EC50	=	4.6	nM
CHEMBL498469	Fc1ccc(-c2noc(CCCOc3cnc4ccc(Cl)cc4c3)n2)c(Cl)c1	EC50	=	3.6	nM
CHEMBL498470	Fc1ccc(-c2noc(CCCCc3ccc4ncccc4c3)n2)c(Cl)c1	EC50	=	800	nM
CHEMBL498795	Fc1ccc(-c2noc(CCCNc3nc4ccc(Cl)cc4s3)n2)c(Cl)c1	EC50	=	110	nM
CHEMBL499050	O=C(CCc1nc(-c2ccc(F)cc2Cl)no1)Nc1cnc2ncc(Cl)cc2c1	EC50	=	0.6	nM
CHEMBL499059	CC(C)(C)c1ncc(NC(=O)CCc2nc(-c3ccc(F)cc3Cl)no2)cn1	EC50	=	2.9	nM
CHEMBL499060	CC(C)(C)c1cc(NC(=O)CCc2nc(-c3ccc(F)cc3Cl)no2)no1	EC50	=	0.7	nM
CHEMBL499065	Fc1ccc(-c2noc(CCCNc3cnc4ccc(Cl)cc4c3)n2)c(Cl)c1	EC50	=	2.2	nM
CHEMBL499066	Fc1ccc(-c2noc(CCCNc3ccc4ncc(OC(F)(F)F)cc4c3)n2)c(Cl)c1	EC50	=	2.3	nM
CHEMBL499324	CCn1c2ccccc2c2cc(NC(=O)CCc3nc(-c4ccc(F)cc4C#N)no3)ccc21	EC50	=	0.33	nM
CHEMBL499328	O=C(CCc1nc(-c2ccc(F)cc2Cl)no1)Nc1nc2ccc(OC(F)(F)F)cc2s1	EC50	=	6.5	nM
CHEMBL499332	CCn1c2ccccc2c2cc(NC(=O)CCn3nnc(-c4ccccc4F)n3)ccc21	EC50	=	200	nM
CHEMBL499601	CCn1c2ccccc2c2cc(NC(=O)CCc3nc(-c4ccncc4C#N)no3)ccc21	EC50	=	3.8	nM
CHEMBL499626	CCn1c2ccccc2c2cc(NC(=O)CCc3nc(-c4ccccc4Cl)no3)ccc21	EC50	=	6	nM
CHEMBL499627	CCn1c2ccccc2c2cc(NC(=O)CCc3nc(-c4cccc(Cl)c4)no3)ccc21	EC50	=	410	nM
CHEMBL499628	CCn1c2ccccc2c2cc(NC(=O)CCc3nc(-c4ccc(F)cc4)no3)ccc21	EC50	=	4.8	nM
CHEMBL499874	CC(C)c1ccc(NC(=O)CCc2nc(-c3ccc(F)cc3Cl)no2)cc1	EC50	=	10	nM
CHEMBL499877	CCn1c2ccccc2c2cc(NC(=O)CCc3nc(-c4ccccc4)no3)ccc21	EC50	=	150	nM
CHEMBL500133	O=C(CCc1nc(-c2ccc(F)cc2Cl)no1)Nc1ccc(C(F)(F)F)cc1	EC50	=	38	nM
CHEMBL500134	O=C(CCc1nc(-c2ccc(F)cc2Cl)no1)Nc1ccc(C(F)(F)F)cc1Cl	EC50	=	370	nM
CHEMBL500655	CCn1c2ccccc2c2cc(NC(=O)CCc3nc(C4CCOCC4)no3)ccc21	EC50	=	2.4	nM
CHEMBL500670	CC(C)(C)c1cc(NCCCc2nc(-c3ccc(F)cc3Cl)no2)no1	EC50	=	130	nM
CHEMBL500856	Cc1ccc(-c2nc(C(C)(C)C)c[nH]2)cc1S(=O)(=O)N1CCOCC1	EC50	=	58	nM
CHEMBL500926	O=C(CCc1nc(-c2ccc(F)cc2Cl)no1)Nc1ccc(C(F)(F)F)nc1	EC50	=	78	nM
[truncated: 232 more rows]

## Sheet: M1R-PAMs
Molecule ChEMBL ID	M1R SMILES	Standard Type	Standard Relation	Standard Value	Standard Units
CHEMBL1083203	Cn1cc(-c2ccc(CN3C(=O)C(=O)c4ccccc43)c(F)c2)cn1	EC50	=	600	nM
CHEMBL1083204	Cn1cc(-c2cc(F)c(CN3C(=O)C(=O)c4ccccc43)c(F)c2)cn1	EC50	=	860	nM
CHEMBL1090103	O=C(O)c1cn(Cc2ccc(-c3ccccc3)cc2)c2ccsc2c1=O	IP	=	150	nM
CHEMBL1090104	O=C(O)c1cn(Cc2ccc(-c3ccccc3)cc2)c2sccc2c1=O	IP	=	370	nM
CHEMBL1091236	Cc1ccn(-c2ccc(Cn3cc(C(=O)O)c(=O)c4cccnc43)cc2)n1	IP	=	560	nM
CHEMBL1091392	O=C(O)c1cn(Cc2ccc(-c3ccccc3)cc2)c2nccnc2c1=O	IP	=	780	nM
CHEMBL1091548	Cn1cc(-c2ccc(Cn3cc(C(=O)O)c(=O)c4sccc43)nc2)cn1	IP	=	340	nM
CHEMBL1091967	O=C(O)c1cn(Cc2ccc(-n3cccn3)cc2)c2ccsc2c1=O	IP	=	520	nM
CHEMBL1091968	O=C(O)c1cn(Cc2ccc(-n3ccnc3)cc2)c2ccsc2c1=O	IP	=	240	nM
CHEMBL1092430	O=C(O)c1cn(Cc2ccc(-c3ccncc3)cc2)c2ccsc2c1=O	IP	=	600	nM
CHEMBL1092849	O=C(O)c1cn(Cc2ccc(-c3ccccc3)cc2)c2cnccc2c1=O	IP	=	430	nM
CHEMBL1092988	Cc1ccn(-c2ccc(Cn3cc(C(=O)O)c(=O)c4ccncc43)cc2)n1	IP	=	250	nM
CHEMBL1093022	O=C(O)c1cn(Cc2ccc(-c3ccnc(Cl)c3)cn2)c2ccsc2c1=O	IP	=	810	nM
CHEMBL1093126	O=C(O)c1cn(Cc2ccc(-c3ccccc3)cc2)c2ncccc2c1=O	IP	=	580	nM
CHEMBL1093238	O=C(O)c1cn(Cc2ccc(-n3cccn3)cc2)c2ncccc2c1=O	IP	=	810	nM
CHEMBL1093538	Cc1cn(-c2ccc(Cn3cc(C(=O)O)c(=O)c4cccnc43)cc2)cn1	IP	=	340	nM
CHEMBL1093539	O=C(O)c1cn(Cc2ccc(-c3cccnc3)cc2)c2ccsc2c1=O	IP	=	570	nM
CHEMBL1093810	CN(C)c1ccc(-c2ccc(Cn3cc(C(=O)O)c(=O)c4sccc43)nc2)cn1	IP	=	500	nM
CHEMBL1093894	Cc1ccn(-c2ccc(Cn3cc(C(=O)O)c(=O)c4sccc43)cc2)n1	IP	=	510	nM
CHEMBL1093895	Cn1cc(-c2ccc(Cn3cc(C(=O)O)c(=O)c4sccc43)cc2)cn1	IP	=	150	nM
CHEMBL1093896	Nc1cccc(-c2ccc(Cn3cc(C(=O)O)c(=O)c4sccc43)nc2)c1	IP	=	38	nM
CHEMBL115581	O=C1C(=O)N(Cc2ccccc2)c2ccccc21	EC50	=	10	nM
CHEMBL1492697	SC1=Nc2ccc(Cl)cc2C(c2ccccc2)=NC1	EC50	=	180	nM
CHEMBL1556989	Cc1ccc(C)c(Cn2nc3c4ccccc4n(Cc4ccccc4)cc-3c2=O)c1	EC50	=	473	nM
CHEMBL1683351	N#Cc1ccc(N2CCN(Cc3cc(C(=O)O)c(=O)n4ccccc34)CC2)cc1	IP	=	520	nM
CHEMBL1683355	O=C(O)c1cc(CN2CCC(c3ccc(Cl)cc3)CC2)c2ccccn2c1=O	IP	=	770	nM
CHEMBL1683359	O=C(O)c1cc(CN2CCC(c3ccc(C(F)(F)F)cc3)CC2)c2ccccn2c1=O	IP	=	460	nM
CHEMBL1683364	O=C(O)c1cc(CN2CCC(c3cccc(Cl)c3)CC2)c2ccccn2c1=O	IP	=	910	nM
CHEMBL1683365	O=C(O)c1cc(CN2CCC(c3ccncc3)CC2)c2ccccn2c1=O	IP	=	950	nM
CHEMBL1683370	O=C(O)c1cc(CN2CCC(c3cccnc3F)CC2)c2ccccn2c1=O	IP	=	840	nM
CHEMBL1683372	O=C(O)c1cc(CN2CCC(n3cccn3)CC2)c2ccccn2c1=O	IP	=	780	nM
CHEMBL1683375	O=C(O)c1cc(CN2CCC(n3cnc4ccccc43)CC2)c2ccccn2c1=O	IP	=	550	nM
CHEMBL1683377	O=C(O)c1cc(CN2CCC(c3nc4ccccc4[nH]3)CC2)c2ccccn2c1=O	IP	=	120	nM
CHEMBL1683379	O=C(O)c1cn(Cc2ccc3ccccc3c2)c2ccccc2c1=O	IP	=	80	nM
CHEMBL1683381	O=C(O)c1cc(CN2CCc3c(Cl)cccc3C2)c2ccccn2c1=O	IP	=	850	nM
CHEMBL1683382	O=C(O)c1cc(CN2CCc3ccc(Cl)cc3C2)c2ccccn2c1=O	IP	=	630	nM
CHEMBL1683383	O=C(O)c1cc(CN2CCc3cc(Cl)ccc3C2)c2ccccn2c1=O	IP	=	330	nM
CHEMBL1683386	O=C(O)c1cc(CN2CCc3cnccc3C2)c2ccccn2c1=O	IP	=	900	nM
CHEMBL1683387	O=C(O)c1cc(CN2CCc3ncccc3C2)c2ccccn2c1=O	IP	=	830	nM
CHEMBL1683391	O=C(O)c1cc(CN2CCc3cc(F)ccc3C2)c2ccccn2c1=O	IP	=	780	nM
CHEMBL1683392	O=C(O)c1cc(CN2CCc3cc(Br)ccc3C2)c2ccccn2c1=O	IP	=	630	nM
CHEMBL1683393	N#Cc1ccc2c(c1)CCN(Cc1cc(C(=O)O)c(=O)n3ccccc13)C2	IP	=	610	nM
CHEMBL1683394	O=C(O)c1cc(CN2CCc3cc(-c4ccccc4)ccc3C2)c2ccccn2c1=O	IP	=	560	nM
CHEMBL1683395	O=C(O)c1cc(CN2CCc3cc(-c4ccncc4)ccc3C2)c2ccccn2c1=O	IP	=	390	nM
CHEMBL1683397	CCOC(=O)C1c2ccccc2CCN1Cc1cc(C(=O)O)c(=O)n2ccccc12	IP	=	340	nM
CHEMBL1683400	O=C(O)c1cc(CN2CCc3ccccc3C2c2ccccc2)c2ccccn2c1=O	IP	=	560	nM
CHEMBL1683401	O=C(O)c1cc(CN2CCc3ccccc3C2c2ccccc2F)c2ccccn2c1=O	IP	=	150	nM
CHEMBL1683402	O=C(O)c1cc(CN2CCc3ccccc3C2c2ccncc2)c2ccccn2c1=O	IP	=	53	nM
CHEMBL1683403	O=C(O)c1cc(CN2CCc3ccccc3C2c2cccs2)c2ccccn2c1=O	IP	=	600	nM
CHEMBL1770168	O=C(O)c1cn(Cc2ccc3ccccc3c2)c2cccc(F)c2c1=O	IP	=	69	nM
CHEMBL1771697	O=C1Cc2cc(Cn3cc(C(=O)O)c(=O)c4c(F)cccc43)ccc2N1	IP	=	81	nM
CHEMBL1771698	O=C(O)c1cn(Cc2ccc3[nH]c(=O)[nH]c3c2)c2cccc(F)c2c1=O	IP	=	617	nM
CHEMBL1771700	CN1CCCc2cc(Cn3cc(C(=O)O)c(=O)c4c(F)cccc43)ccc21	IP	=	624	nM
CHEMBL1771702	O=C(O)c1cn(Cc2ccc3c(c2)OCCO3)c2cccc(F)c2c1=O	IP	=	84	nM
CHEMBL1771703	O=C(O)c1cn(Cc2ccc3c(c2)CCC3O)c2cccc(F)c2c1=O	IP	=	97	nM
CHEMBL1771705	O=C(O)c1cn(C/C=C/c2ccccc2)c2c(F)cccc2c1=O	IP	=	270	nM
CHEMBL1771769	O=C(O)c1cn(C/C=C/c2ccccc2F)c2c(F)cccc2c1=O	IP	=	240	nM
CHEMBL1771770	O=C(O)c1cn(C/C=C/c2cccc(F)c2)c2c(F)cccc2c1=O	IP	=	370	nM
CHEMBL1771771	O=C(O)c1cn(C/C=C/c2ccc(F)cc2)c2c(F)cccc2c1=O	IP	=	120	nM
CHEMBL1771773	Cc1cccc(/C=C/Cn2cc(C(=O)O)c(=O)c3cccc(F)c32)c1	IP	=	250	nM
CHEMBL1771774	Cc1ccc(/C=C/Cn2cc(C(=O)O)c(=O)c3cccc(F)c32)cc1	IP	=	910	nM
CHEMBL1771777	COc1ccc(/C=C/Cn2cc(C(=O)O)c(=O)c3cccc(F)c32)cc1	IP	=	380	nM
CHEMBL1771778	O=C(O)c1cn(C/C=C/c2ccc(Cl)cc2)c2c(F)cccc2c1=O	IP	=	320	nM
CHEMBL1771779	CN(C)c1ccc(/C=C/Cn2cc(C(=O)O)c(=O)c3cccc(F)c32)cc1	IP	=	860	nM
CHEMBL1771783	O=C(O)c1cn(C/C=C/c2ccncc2)c2c(F)cccc2c1=O	IP	=	610	nM
CHEMBL1771784	O=C(O)c1cn(Cc2ccc3ccccc3c2)c2c(F)cccc2c1=O	IP	=	80	nM
CHEMBL1771785	O=C(O)c1cn(Cc2ccc3ccccc3c2)c2c(F)ccc(F)c2c1=O	IP	=	266	nM
CHEMBL1771786	O=C(O)c1cn(Cc2ccc3ccccc3n2)c2cccc(F)c2c1=O	IP	=	897	nM
CHEMBL1771787	O=C(O)c1cn(Cc2ccc3ncccc3c2)c2cccc(F)c2c1=O	IP	=	459	nM
CHEMBL1771789	Cn1cc2cc(Cn3cc(C(=O)O)c(=O)c4c(F)cccc43)ccc2n1	IP	=	142	nM
CHEMBL1771790	Cn1ncc2cc(Cn3cc(C(=O)O)c(=O)c4c(F)cccc43)ccc21	IP	=	72	nM
CHEMBL1771791	O=C(O)c1cn(Cc2ccc3[nH]ncc3c2)c2cccc(F)c2c1=O	IP	=	104	nM
CHEMBL1800285	N#CC1(c2ccccn2)CCN(Cc2cc(C(=O)O)c(=O)n3ccccc23)CC1	IP	=	135	nM
CHEMBL2042533	O=C(O)c1cc(Cc2ccccc2)c2ccccn2c1=O	Activity	=	920	nM
CHEMBL2042534	O=C(O)c1cc(Cc2ccc(Cl)cc2)c2ccccn2c1=O	Activity	=	200	nM
CHEMBL2042535	O=C(O)c1cc(Cc2ccc(-c3ccccc3)cc2)c2ccccn2c1=O	Activity	=	110	nM
CHEMBL2042536	O=C(O)c1cc(Cc2ccc(-c3cccnc3)cc2)c2ccccn2c1=O	Activity	=	75	nM
CHEMBL2042537	O=C(O)c1cc(Cc2ccc(-c3ccccn3)cc2)c2ccccn2c1=O	Activity	=	61	nM
CHEMBL2042688	O=C(O)c1cc(CN2CCN(c3ccccc3)CC2)c2ccccn2c1=O	Activity	=	930	nM
CHEMBL2042691	O=C(O)c1cc(CN2CCN(c3ccc(Br)cc3)CC2)c2ccccn2c1=O	Activity	=	130	nM
CHEMBL2042692	O=C(O)c1cc(CN2CCN(c3ccc(C(F)(F)F)cc3)CC2)c2ccccn2c1=O	Activity	=	270	nM
CHEMBL2063422	Cn1cc(-c2ccc(Cn3cc(C(=O)O)c(=O)c4c(F)cccc43)c(F)c2)cn1	EC50	=	41	nM
CHEMBL2203297	N#CC1(c2ccccn2)CCN(Cc2cc(C(=O)Nc3ccccn3)c(=O)n3ccccc23)CC1	IP	=	640	nM
CHEMBL2203583	CS[C@H]1CCCC[C@@H]1NC(=O)c1cc(CN2CCC(C#N)(c3ccccn3)CC2)c2ccccn2c1=O	IP	=	177	nM
CHEMBL2203584	CO[C@H]1CCCC[C@@H]1NC(=O)c1cc(CN2CCC(C#N)(c3ccccn3)CC2)c2ccccn2c1=O	IP	=	381	nM
CHEMBL2203585	N#CC1(c2ccccn2)CCN(Cc2cc(C(=O)N[C@H]3CCCC[C@@H]3O)c(=O)n3ccccc23)CC1	IP	=	31	nM
CHEMBL2203586	N#CC1(c2ccccn2)CCN(Cc2cc(C(=O)N[C@@H]3CCCC[C@H]3O)c(=O)n3ccccc23)CC1	IP	=	220	nM
CHEMBL2203587	C[C@@]1(O)CCCC[C@H]1NC(=O)c1cc(CN2CCC(C#N)(c3ccccn3)CC2)c2ccccn2c1=O	IP	=	93	nM
CHEMBL2203589	N#CC1(c2ccccc2)CCN(Cc2cc(C(=O)N[C@H]3CCCC[C@@H]3O)c(=O)n3ccccc23)CC1	IP	=	45	nM
CHEMBL2204275	N#Cc1ccc(N2CCN(Cc3cc(C(=O)N[C@H]4CCCC[C@@H]4O)c(=O)n4ccccc34)CC2)cc1	IP	=	244	nM
CHEMBL2204276	Cc1ccc(N2CCN(Cc3cc(C(=O)N[C@H]4CCCC[C@@H]4O)c(=O)n4ccccc34)CC2)nc1	IP	=	174	nM
CHEMBL2204277	O=C(N[C@H]1CCCC[C@@H]1O)c1cc(CN2CCN(c3cc4ccccc4cn3)CC2)c2ccccn2c1=O	IP	=	110	nM
CHEMBL2204278	O=C(N[C@H]1CCCC[C@@H]1O)c1cc(CN2CCN(c3cc4scnc4cn3)CC2)c2ccccn2c1=O	IP	=	22	nM
CHEMBL2204289	N#CC1(c2ccccn2)CCN(Cc2cc(C(=O)NC3CCC3)c(=O)n3ccccc23)CC1	IP	=	980	nM
CHEMBL2204290	N#CC1(c2ccccn2)CCN(Cc2cc(C(=O)NC3CCCC3)c(=O)n3ccccc23)CC1	IP	=	780	nM
CHEMBL2204291	N#CC1(c2ccccn2)CCN(Cc2cc(C(=O)NC3CCCCC3)c(=O)n3ccccc23)CC1	IP	=	253	nM
CHEMBL2204292	N#CC1(c2ccccn2)CCN(Cc2cc(C(=O)NC3CCCCCC3)c(=O)n3ccccc23)CC1	IP	=	304	nM
CHEMBL2204294	N#CC1(c2ccccn2)CCN(Cc2cc(C(=O)NC3CCOCC3)c(=O)n3ccccc23)CC1	IP	=	338	nM
CHEMBL2204296	N#CC1(c2ccccn2)CCN(Cc2cc(C(=O)NC3CCSCC3)c(=O)n3ccccc23)CC1	IP	=	344	nM
CHEMBL2204297	C[C@H]1CCCC[C@@H]1NC(=O)c1cc(CN2CCC(C#N)(c3ccccn3)CC2)c2ccccn2c1=O	IP	=	190	nM
CHEMBL2204298	N#CC1(c2ccccn2)CCN(Cc2cc(C(=O)NC3CCCCC3(F)F)c(=O)n3ccccc23)CC1	IP	=	205	nM
CHEMBL2204299	N#CC1(c2ccccn2)CCN(Cc2cc(C(=O)N[C@H]3CCCC[C@@H]3F)c(=O)n3ccccc23)CC1	IP	=	147	nM
CHEMBL2313377	Cc1nc2sc(C(=O)NC3CC3)c(N)c2c(C)c1Cl	EC50	=	970	nM
CHEMBL2396802	Cl.NCC#Cc1ccc(Cn2cc(C(=O)O)c(=O)c3c(F)ccc(F)c32)cc1	log(aB)	=	2.35
CHEMBL2396825	COc1ccc(Cn2cc(C(=O)N[C@H]3CCCC[C@@H]3O)c(=O)c3c(F)ccc(F)c32)cc1	log(aB)	=	2.92
CHEMBL3126661	COc1c(C(=O)N[C@H]2CCCC[C@@H]2O)cc(Cc2ccc(Cl)nc2)c2ccccc12	Activity	=	260	nM
CHEMBL3126663	CCOc1c(C(=O)N[C@H]2CCCC[C@@H]2O)cc(Cc2ccc(Cl)nc2)c2ccccc12	Activity	=	980	nM
CHEMBL3126667	COc1c(C(=O)N[C@H]2CCCC[C@@H]2O)cc(Cc2ccc(C)nc2)c2ccccc12	Activity	=	121	nM
CHEMBL3126668	C=Cc1ccc(Cc2cc(C(=O)N[C@H]3CCCC[C@@H]3O)c(OC)c3ccccc23)cn1	Activity	=	74	nM
CHEMBL3126669	CCc1ccc(Cc2cc(C(=O)N[C@H]3CCCC[C@@H]3O)c(OC)c3ccccc23)cn1	Activity	=	190	nM
CHEMBL3126670	COc1ccc(Cc2cc(C(=O)N[C@H]3CCCC[C@@H]3O)c(OC)c3ccccc23)cn1	Activity	=	140	nM
CHEMBL3126671	COc1c(C(=O)N[C@H]2CCCC[C@@H]2O)cc(Cc2ccc(SC)nc2)c2ccccc12	Activity	=	170	nM
CHEMBL3126672	COc1c(C(=O)N[C@H]2CCCC[C@@H]2O)cc(Cc2ccc(-n3cccn3)nc2)c2ccccc12	Activity	=	87	nM
CHEMBL3126673	COc1c(C(=O)N[C@H]2CCCC[C@@H]2O)cc(Cc2ccc(-c3cnn(C)c3)nc2)c2ccccc12	Activity	=	17	nM
CHEMBL3126674	COc1c(C(=O)N[C@H]2CCCC[C@@H]2O)cc(Cc2ccc(-c3cccnc3)nc2)c2ccccc12	Activity	=	24	nM
CHEMBL3126676	COc1c(C(=O)N[C@H]2CCCC[C@@H]2O)cc(CN2CCC(C#N)(c3ccccn3)CC2)c2ccccc12	Activity	=	303	nM
CHEMBL3290084	O=C(O)c1cn(Cc2ccc(S(=O)(=O)F)cc2)c2ccccc2c1=O	EC50	=	316.23
CHEMBL3290085	O=C(O)c1cn(Cc2ccc(N3C(=O)C=CC3=O)cc2)c2ccccc2c1=O	EC50	=	416.87
CHEMBL3290087	O=C(O)c1cn(Cc2ccc(N=C=S)cc2)c2ccccc2c1=O	EC50	=	389.05
CHEMBL3297817	N#CC1(c2ccccn2)CCN(Cc2cc3c(c4ccccc24)CN([C@H]2CCCC[C@@H]2O)C3=O)CC1	IP	=	15	nM
CHEMBL3297818	N#CC1(c2ccccn2)CCN(Cc2cc3c(c4ccccc24)CN([C@@H]2CCCC[C@H]2O)C3=O)CC1	IP	=	540	nM
CHEMBL3298001	N#CC1(c2ccccn2)CCN(Cc2cc3c(c4ccccc24)CN([C@H]2CCCC[C@H]2O)C3=O)CC1	IP	=	150	nM
CHEMBL3298002	N#CC1(c2ccncc2)CCN(Cc2cc3c(c4ccccc24)CN([C@H]2CCCC[C@@H]2O)C3=O)CC1	IP	=	22	nM
CHEMBL3298517	N#CC1(c2cccnc2)CCN(Cc2cc3c(c4ccccc24)CN([C@H]2CCCC[C@@H]2O)C3=O)CC1	IP	=	22	nM
CHEMBL3298518	N#CC1(c2ccncn2)CCN(Cc2cc3c(c4ccccc24)CN([C@H]2CCCC[C@@H]2O)C3=O)CC1	IP	=	17	nM
CHEMBL3298519	N#CC1(c2cnccn2)CCN(Cc2cc3c(c4ccccc24)CN([C@H]2CCCC[C@@H]2O)C3=O)CC1	IP	=	31	nM
CHEMBL3298520	N#CC1(c2cccnn2)CCN(Cc2cc3c(c4ccccc24)CN([C@H]2CCCC[C@@H]2O)C3=O)CC1	IP	=	27	nM
CHEMBL3298841	Cc1cccc(C2(C#N)CCN(Cc3cc4c(c5ccccc35)CN([C@H]3CCCC[C@@H]3O)C4=O)CC2)n1	IP	=	27	nM
CHEMBL3298842	Cc1ccnc(C2(C#N)CCN(Cc3cc4c(c5ccccc35)CN([C@H]3CCCC[C@@H]3O)C4=O)CC2)c1	IP	=	16	nM
CHEMBL3298843	N#CC1(c2ccccc2)CCN(Cc2cc3c(c4ccccc24)CN([C@H]2CCCC[C@@H]2O)C3=O)CC1	IP	=	83	nM
CHEMBL3298844	O=C1c2cc(CN3CCC(F)(c4ccccn4)CC3)c3ccccc3c2CN1[C@H]1CCCC[C@@H]1O	IP	=	58	nM
CHEMBL3298845	CC1c2c(cc(CN3CCC(C#N)(c4ccccn4)CC3)c3ccccc23)C(=O)N1[C@H]1CCCC[C@@H]1O	IP	=	19	nM
CHEMBL3299137	N#CC1(c2ccccn2)CCN(Cc2cc3c(c4ccccc24)CN(c2ccccc2F)C3=O)CC1	IP	=	290	nM
CHEMBL3299139	N#CC1(c2ccccn2)CCN(Cc2cc3c(c4ccccc24)CN(C2CCOCC2)C3=O)CC1	IP	=	280	nM
CHEMBL3354065	CCCCC1CCN(CCCN2C(=O)CCc3ccccc32)CC1	EC50	=	190.55	nM
CHEMBL3354074	O=C1CCc2ccccc2N1CCCN1CCC(CCCCCCCO)CC1	EC50	=	69.18	nM
CHEMBL3360927	Cc1cc(NC(=O)CS(=O)(=O)c2cn(Cc3ccc(-c4cnn(C)c4)nc3)c3cc(F)cc(F)c23)no1	EC50	=	845	nM
CHEMBL3360931	Cc1ccccc1Cn1nc2c3ccccc3n(Cc3ccccc3)cc-2c1=O	EC50	=	776.25	nM
CHEMBL3360938	Cc1ccc(Cn2nc3c4ccccc4n(Cc4ccccc4F)cc-3c2=O)c(C)c1	EC50	=	656	nM
CHEMBL3360947	COc1ccc(Cn2cc3c(=O)n(Cc4ccc(C)cc4C)nc-3c3ccccc32)cc1	EC50	=	812.83	nM
CHEMBL3360954	Cn1cc(-c2ccc(Cn3cc4c(=O)[nH]nc-4c4ccccc43)c(F)c2)cn1	EC50	=	0.6	nM
CHEMBL3360955	O=c1[nH]nc2c3ccccc3n(Cc3ccc(-n4cccn4)cc3)cc1-2	EC50	=	1.2	nM
CHEMBL3360956	O=C1C(=O)N(Cc2ccc(-n3cccn3)cc2)c2ccccc21	EC50	=	10	nM
CHEMBL3360959	O=c1c2cn(Cc3ccc(-n4cccn4)cc3)c3ccccc3c-2nn1Cc1ccccc1	EC50	>	10	nM
CHEMBL3608413	Cn1cc(-c2ccc(Cn3cc(C(=O)N[C@H]4CCCC[C@@H]4O)c4ncccc43)c(F)c2)cn1	EC50	=	9.8	nM
CHEMBL3608414	Cn1cc(-c2ccc(Cn3cc(C(=O)N[C@H]4CCOC[C@@H]4O)c4ncccc43)c(F)c2)cn1	EC50	=	28.5	nM
CHEMBL3608415	Cn1cc(-c2ccc(Cn3nc(C(=O)N[C@H]4CCCC[C@@H]4O)c4ncccc43)c(F)c2)cn1	EC50	=	25.3	nM
CHEMBL3608416	Cn1cc(-c2ccc(Cn3cc(C(=O)N[C@H]4CCOC[C@@]4(C)O)c4ncccc43)c(F)c2)cn1	EC50	=	47.9	nM
CHEMBL3608417	Cn1cc(-c2ccc(Cn3cc(C(=O)N[C@H]4COCC[C@@H]4O)c4ncccc43)c(F)c2)cn1	EC50	=	30.3	nM
CHEMBL3608418	Cn1ncc2cc(Cn3cc(C(=O)N[C@H]4COCC[C@@H]4O)c4ncccc43)ccc21	EC50	=	71.5	nM
CHEMBL3608419	Cn1cc(-c2ccc(Cn3cc(C(=O)N[C@H]4COCC[C@@H]4O)c4ncccc43)cc2)cn1	EC50	=	11.1	nM
CHEMBL3608420	Cn1cc(-c2ccc(Cn3cc(C(=O)N[C@H]4COCC[C@@H]4O)c4ncccc43)cn2)cn1	EC50	=	34.8	nM
CHEMBL3608421	Cn1cc(-c2ccc(Cn3cc(C(=O)N[C@H]4COCC[C@@H]4O)c4ncccc43)cc2F)cn1	EC50	=	15.5	nM
CHEMBL3608422	CNC(=O)c1ccc(Cn2cc(C(=O)N[C@H]3COCC[C@@H]3O)c3ncccc32)cc1	EC50	=	9.1	nM
CHEMBL3745724	Cc1ccc2c(n1)c(C(=O)N[C@H]1CCOC[C@@H]1O)cn2Cc1ccc(-c2ccn(C)n2)cc1	EC50	=	293	nM
CHEMBL3745855	O=C(N[C@H]1CC[C@H](CO)CC1)c1cn(Cc2ccc(-n3cccn3)cc2)c2cccnc12	EC50	=	248	nM
CHEMBL3745962	O=C(N[C@H]1CCCC[C@@H]1O)c1cn(Cc2ccc(-c3cncnc3)cc2)c2cccnc12	EC50	=	371	nM
CHEMBL3745973	O=C(N[C@H]1CCCC[C@@H]1O)c1cn(Cc2ccc(-n3cccn3)cc2)c2cccnc12	EC50	=	101	nM
CHEMBL3745995	N#Cc1ccc(Cn2cc(C(=O)N[C@H]3CCCC[C@@H]3O)c3ncccc32)cc1	EC50	=	478	nM
CHEMBL3746104	O=C(N[C@H]1CCCC[C@@H]1O)c1nn(Cc2ccc(-n3cccn3)cc2)c2cccnc12	EC50	=	215	nM
CHEMBL3746377	Cn1ccc(-c2ccc(Cn3cc(C(=O)N[C@H]4CCCC[C@@H]4O)c4ncccc43)cc2)n1	EC50	=	89	nM
CHEMBL3746514	CN(C)C(=O)CNC(=O)c1cn(Cc2ccc(-n3cccn3)cc2)c2cccnc12	EC50	=	112	nM
CHEMBL3746599	O=C(N[C@H]1CCCC[C@@H]1O)c1cn(Cc2ccc(-n3cccn3)cc2)c2ccccc12	EC50	=	163	nM
CHEMBL3746869	Cc1ccnc2c(C(=O)N[C@H]3CCOC[C@@H]3O)cn(Cc3ccc(-c4ccn(C)n4)cc3)c12	EC50	=	9	nM
CHEMBL3746904	O=C(N[C@H]1CCCC[C@@H]1O)c1cn(Cc2ccc3ncccc3c2)c2cccnc12	EC50	=	185	nM
CHEMBL3747004	Cc1cnc2c(C(=O)N[C@H]3CCOC[C@@H]3O)cn(Cc3ccc(-c4ccn(C)n4)cc3)c2c1	EC50	=	211	nM
CHEMBL3747016	Cn1ccc(-c2ccc(Cn3cc(C(=O)N[C@H]4CCOC[C@@H]4O)c4ncccc43)cc2)n1	EC50	=	55	nM
CHEMBL3747037	O=C(N[C@H]1CCCC[C@@H]1O)c1cn(Cc2ccc(-n3cc(-c4ccncc4)cn3)cc2)c2cccnc12	EC50	=	273	nM
CHEMBL3747166	O=C(N[C@H]1CCOC[C@@H]1O)c1cn(Cc2ccc(-n3cccn3)cc2)c2cccnc12	EC50	=	63	nM
CHEMBL3747254	O=C(NC[C@@H]1CCCO1)c1cn(Cc2ccc(-n3cccn3)cc2)c2cccnc12	EC50	=	175	nM
CHEMBL3747287	O=C(NCC1(O)CCC1)c1cn(Cc2ccc(-n3cccn3)cc2)c2cccnc12	EC50	=	500	nM
CHEMBL3747724	Cn1ccc(NC(=O)c2cn(Cc3ccc(-n4cccn4)cc3)c3cccnc23)n1	EC50	=	258	nM
CHEMBL3747781	O=C(N[C@H]1CCOC[C@@H]1O)c1cn(Cc2ccc(-c3cc[nH]n3)cc2)c2cccnc12	EC50	=	65	nM
CHEMBL3758185	O=c1cc(-c2ccccc2OCc2ccc(-c3ccncc3)cc2)ccn1[C@H]1CCCC[C@@H]1O	log(activity)	=	1.01
CHEMBL3758359	CCn1cc(-c2ccc(COc3ccccc3-c3ccn([C@H]4CCCC[C@@H]4O)c(=O)c3)cc2)cn1	log(activity)	=	2.26
CHEMBL3758361	O=c1cc(-c2ccccc2OCc2ccc(-c3ncco3)cc2)ccn1[C@H]1CCCC[C@@H]1O	log(activity)	=	1.61
CHEMBL3758393	O=c1cc(-c2ccccc2OCc2ccc(-c3cnn(C4CCCC4)c3)cc2)ccn1[C@H]1CCCC[C@@H]1O	log(activity)	=	1.92
CHEMBL3758497	Cn1cc(-c2ccc(COc3ccccc3-c3ccn([C@H]4CCCC[C@@H]4O)c(=O)c3)cn2)cn1	log(activity)	=	2.15
CHEMBL3758544	Cn1cc(-c2ccc(COc3ccccc3-c3ccn([C@H]4CCCC[C@@H]4O)c(=O)c3)cc2)cn1	log(activity)	=	2.3
CHEMBL3758745	O=c1cc(-c2ccccc2OCc2ccc(-c3cccnc3)cc2)ccn1[C@H]1CCCC[C@@H]1O	log(activity)	=	1.29
CHEMBL3758824	O=c1cc(-c2ccccc2OCc2ccc(-c3ccccc3)cc2)ccn1[C@H]1CCCC[C@@H]1O	log(activity)	=	1.09
CHEMBL3759188	O=c1cc(-c2ccccc2OCc2ccc(F)cc2)ccn1[C@H]1CCCC[C@@H]1O	log(activity)	=	1.15
CHEMBL3759486	Cn1cc(-c2ccc(COc3ccccc3-c3ccn([C@H]4CCCC[C@@H]4O)c(=O)c3)c(F)c2)cn1	log(activity)	=	1.93
CHEMBL3759569	Cn1cc(-c2ccc(CNc3ccccc3-c3ccn([C@H]4CCCC[C@@H]4O)c(=O)c3)cc2)cn1	log(activity)	=	1.44
CHEMBL3759586	O=C(O)c1cccc(COc2ccccc2-c2ccn([C@H]3CCCC[C@@H]3O)c(=O)c2)c1	log(activity)	=	1.08
CHEMBL3759974	Cn1cc(-c2ccc(COc3ccccc3-c3cc(=O)n([C@H]4CCCC[C@@H]4O)cn3)cc2)cn1	log(activity)	=	2.75
CHEMBL3759975	O=c1cc(-c2ccccc2OCc2ccc(-c3cncnc3)cc2)ccn1[C@H]1CCCC[C@@H]1O	log(activity)	=	1.34
CHEMBL3760016	O=c1cc(-c2ccccc2OCc2ccc(-c3cnn(CCO)c3)cc2)ccn1[C@H]1CCCC[C@@H]1O	log(activity)	=	2.49
CHEMBL3760040	CC(C)n1cc(-c2ccc(COc3ccccc3-c3ccn([C@H]4CCCC[C@@H]4O)c(=O)c3)cc2)cn1	log(activity)	=	1.93
CHEMBL3760045	NC(=O)c1ccc(COc2ccccc2-c2ccn([C@H]3CCCC[C@@H]3O)c(=O)c2)cc1	log(activity)	=	2.36
CHEMBL3823885	Cn1cc2c(-c3cc(F)c(Cn4cnc5cnccc5c4=O)c(F)c3)cccc2n1	EC50	=	980	nM
CHEMBL4063980	Cc1nc(-c2ccc(Cc3cc4c(cc3C)CN([C@H]3CCOC[C@@H]3O)C4=O)cc2)co1	EC50	=	50	nM
CHEMBL4066701	Cc1cc2c(cc1Cc1ccc(-n3cccn3)cc1)C(=O)N([C@H]1CCOC[C@@H]1O)CC2	EC50	=	18	nM
CHEMBL4067692	Cc1cc2c(cc1Cc1ccc(-n3ccnc3)cc1)C(=O)N([C@H]1CCOC[C@@H]1O)C2	EC50	=	68	nM
CHEMBL4067722	Cc1cc2c(cc1Cc1ccc(-c3cocn3)cc1)C(=O)N([C@H]1CCOC[C@@H]1O)C2	EC50	=	47	nM
CHEMBL4072572	Cc1cc2c(cc1Cc1ccc(-c3cscn3)cc1)C(=O)N([C@H]1CCOC[C@@H]1O)C2	EC50	=	24	nM
CHEMBL4078588	Cc1ccc(Cc2cc3c(=O)n([C@H]4CCCC[C@@H]4O)cnc3c3ccccc23)cn1	EC50	=	63	nM
CHEMBL4085548	Cc1nc(-c2ccc(Cc3cc4c(cc3C)CCN([C@H]3CCOC[C@@H]3O)C4=O)cc2)co1	EC50	=	23	nM
CHEMBL4088915	Cc1cc2c(cc1Cc1ccc(-c3cnn(C)c3)cc1)C(=O)N([C@H]1CCOC[C@@H]1O)C2	EC50	=	27	nM
CHEMBL4088940	Cc1cc2c(cc1Cc1ccc(-c3cocn3)cc1)C(=O)N([C@H]1CCOC[C@@H]1O)CC2	EC50	=	26	nM
CHEMBL4093295	Cc1cc2c(cc1Cc1ccc(-c3cscn3)cc1)C(=O)N([C@H]1CCOC[C@@H]1O)CC2	EC50	=	7	nM
CHEMBL4094233	Cc1cc2c(cc1Cc1ccc(-n3cccn3)cc1)C(=O)N([C@H]1CCOC[C@@H]1O)C2	EC50	=	36	nM
CHEMBL4096607	Cc1cn(-c2ccc(Cc3cc4c(cc3C)CN([C@H]3CCOC[C@@H]3O)C4=O)cc2)cn1	EC50	=	45	nM
CHEMBL4097569	Cc1cnc(C(=O)N[C@H]2CCOC[C@@H]2O)cc1Cc1ccc(-c2cscn2)cc1	EC50	=	60	nM
CHEMBL4127602	O=C(N[C@H]1CCCC[C@@H]1O)C1CN(Cc2ccc(-n3cccn3)cc2)c2ccccc2O1	EC50	=	920	nM
CHEMBL4127668	O=C(Nc1ncccc1O)C1CN(Cc2ccc(-n3cccn3)cc2)c2ccccc2O1	EC50	=	691.83	nM
CHEMBL4127762	O=C(N[C@H]1CCCC[C@@H]1O)[C@H]1CN(Cc2ccc(-n3cccn3)cc2)c2ccccc2O1	EC50	=	250	nM
CHEMBL4128022	Cn1cc(-c2ccc(CN3CC(C(=O)N[C@H]4CCCC[C@@H]4O)Oc4ccccc43)cn2)cn1	EC50	=	177.83	nM
CHEMBL4128093	O=C(N[C@H]1CCCC[C@@H]1O)C1CN(Cc2ccc(-n3ccnc3)nc2)c2ccccc2O1	EC50	=	281.84	nM
CHEMBL4128285	Cc1ccc(CN2CC(C(=O)N[C@H]3CCCC[C@@H]3O)Oc3ccccc32)cn1	EC50	=	812.83	nM
CHEMBL4129373	Cc1ccn(-c2ccc(CN3CC(C(=O)N[C@H]4CCCC[C@@H]4O)Oc4ccccc43)cn2)n1	EC50	=	660.69	nM
CHEMBL4130009	O=C(N[C@H]1CCCC[C@@H]1O)C1CN(Cc2ccc(-n3cccc3)nc2)c2ccccc2O1	EC50	=	478.63	nM
CHEMBL4130072	O=C(N[C@H]1CCCC[C@@H]1O)C1CN(Cc2ccc(-n3cccn3)nc2)c2ccccc2O1	EC50	=	707.95	nM
CHEMBL4130084	O=C(N[C@H]1CCOC[C@@H]1O)C1CN(Cc2ccc(-n3cccn3)cc2)c2ccccc2O1	EC50	=	186.21	nM
CHEMBL4130089	O=C(N[C@H]1CCCC[C@@H]1O)C1CN(Cc2ccc(-n3cccn3)cc2)c2cc(F)ccc2O1	EC50	=	309.03	nM
CHEMBL4130291	O=C(N[C@H]1CCCC[C@@H]1O)C1CN(Cc2ccc(-n3cccn3)cc2)c2cccc(F)c2O1	EC50	=	140	nM
CHEMBL4130322	C=Cc1ccc(CN2CC(C(=O)N[C@H]3CCCC[C@@H]3O)Oc3ccccc32)cn1	EC50	=	676.08	nM
CHEMBL4202501	CSc1ccc2c(c1)C(c1ccccc1)=NCC(=S)N2	EC50	=	870	nM
CHEMBL4202915	CCC[C@]1(C)N=C(c2ccccc2)c2cc(Cl)ccc2NC1=S	EC50	=	104	nM
CHEMBL4203058	CC(C)[C@H]1N=C(c2ccccc2F)c2cc(Cl)ccc2NC1=S	EC50	=	420	nM
CHEMBL4203218	CC[C@@H]1N=C(c2ccccc2)c2cc(Cl)ccc2NC1=S	EC50	=	187	nM
CHEMBL4204098	CC(C)[C@@H]1N=C(c2ccccc2)c2ccc(Cl)cc2NC1=S	EC50	=	399	nM
CHEMBL4204548	CC(C)[C@@H]1N=C(c2ccccc2)c2cc(Cl)ccc2NC1=O	EC50	=	777	nM
CHEMBL4204668	Cc1ccc2c(c1)C(c1ccccc1)=NC(C(C)C)C(=S)N2	EC50	=	62	nM
CHEMBL4205624	O=c1c2cc(Cc3cccnc3)c3ccccc3c2ncn1[C@H]1CCCC[C@@H]1O	IP	=	42	nM
CHEMBL4205971	COc1ccc2c(c1)C(c1ccccc1)=N[C@@H](C(C)C)C(=S)N2	EC50	=	559	nM
CHEMBL4206036	O=c1c2cc(Cc3ccc(Cl)nc3)c3ccccc3c2ncn1[C@H]1CCCC[C@@H]1O	IP	=	13	nM
CHEMBL4206066	CC(C)C1C(=O)N(c2ccccc2)c2cc(Cl)ccc2NC1=S	EC50	=	267	nM
CHEMBL4206863	S=C1CN=C(c2ccccc2)c2cc(Br)ccc2N1	EC50	=	962	nM
CHEMBL4207635	CC(C)[C@@H]1N=C(c2ccccc2)c2cc(OC(F)(F)F)ccc2NC1=S	EC50	=	232	nM
CHEMBL4207900	COC(C)C1N=C(c2ccccc2)c2cc(Cl)ccc2NC1=S	EC50	=	354	nM
CHEMBL4208761	CC(=O)OC1C=C(c2ccccc2F)c2cc(Cl)ccc2NC1=S	EC50	=	649	nM
CHEMBL4209299	Fc1ccccc1C1=CCC(=S)Nc2ccc(Cl)cc21	EC50	=	317	nM
CHEMBL4210331	CC1N=C(c2ccccc2)c2ccccc2NC1=S	EC50	=	552	nM
CHEMBL4210392	COc1ccc(Cc2cc3c(c4ccccc24)CN([C@H]2CCCC[C@@H]2O)C3=O)cc1	IP	=	52	nM
CHEMBL4210455	S=C1Nc2ccc(Cl)cc2C(c2ccccc2)=N[C@H]1CC1CC1	EC50	=	251	nM
CHEMBL4210918	COc1ccc(Cc2cc3c(=O)n([C@H]4CCCC[C@@H]4O)cnc3c3ccccc23)cc1	IP	=	220	nM
CHEMBL4210984	CC(C)C[C@@H]1N=C(c2ccccc2)c2cc(Cl)ccc2NC1=S	EC50	=	317	nM
CHEMBL4211028	Fc1ccccc1C1=N[C@@H](C2CC2)C(=S)Nc2ccc(Cl)cc21	EC50	=	165	nM
CHEMBL4211618	CC(C)[C@@H]1N=C(c2cccnc2)c2cc(Cl)ccc2NC1=S	EC50	=	275	nM
CHEMBL4212168	CCC1CN(c2ccccc2)c2cc(Cl)ccc2NC1=S	EC50	=	50	nM
CHEMBL4212268	CC(C)[C@@H]1N=C(c2cccc(Cl)c2)c2cc(Cl)ccc2NC1=S	EC50	=	172	nM
CHEMBL4212541	CC(C)[C@@H]1N=C(c2ccccc2)c2cc(C(F)(F)F)ccc2NC1=S	EC50	=	71	nM
CHEMBL4212760	CC(C)[C@@H]1N=C(c2ccccc2F)c2cc(Cl)ccc2NC1=S	EC50	=	80	nM
CHEMBL4213206	COc1ccc(Cc2cc3c(=O)n([C@H]4CCCC[C@@H]4O)cnc3c3ccccc23)cn1	IP	=	18	nM
CHEMBL4213699	CC(C)C1C(=S)Nc2ccc(Cl)cc2C(c2ccccc2)=[N+]1[O-]	EC50	=	349	nM
CHEMBL4213762	CC(C)[C@@H]1N=C(C2CCCCC2)c2cc(Cl)ccc2NC1=S	EC50	=	414	nM
CHEMBL4214867	CCC[C@@H]1N=C(c2ccccc2)c2cc(Cl)ccc2NC1=S	EC50	=	238	nM
CHEMBL4215339	COc1ccc(Cc2cc3c(=O)n(-c4ccccc4F)cnc3c3ccccc23)cc1	IP	=	820	nM
CHEMBL4215404	FC(F)(F)C[C@@H]1N=C(c2ccccc2)c2cc(Cl)ccc2NC1=S	EC50	=	311	nM
CHEMBL4216319	CC(C)[C@@H]1N=C(c2ccccn2)c2cc(Cl)ccc2NC1=S	EC50	=	289	nM
CHEMBL4216528	CC(C)[C@H]1N=C(c2ccccc2)c2cc(Cl)ccc2NC1=S	EC50	=	521	nM
CHEMBL4216615	C[C@@H]1N=C(c2ccccc2)c2cc(Cl)ccc2NC1=S	EC50	=	103	nM
CHEMBL4218135	CSc1ccc(Cc2cc3c(=O)n([C@H]4CCCC[C@@H]4O)cnc3c3ccccc23)cn1	IP	=	21	nM
CHEMBL4218339	CC(C)[C@@H]1N=C(c2ccccc2)c2cc(Cl)ccc2NC1=S	EC50	=	70	nM
CHEMBL4218606	FC(F)(F)c1ccc2c(c1)C(c1ccccc1)=NCC(=S)N2	EC50	=	516	nM
CHEMBL4218803	COc1ccc(Cn2cc3c(=O)n(-c4ccccc4F)nc-3c3ccccc32)cc1	IP	=	410	nM
CHEMBL4218941	Fc1ccccc1C1=NCC(=S)Nc2ccc(Cl)cc21	EC50	=	317	nM
CHEMBL4224803	Cn1ccc(-c2ccc(Cn3cc(C(=O)N[C@H]4CCOC[C@@H]4O)c4nc(CO)ccc43)cc2)n1	EC50	=	99	nM
CHEMBL4225188	O=C(N[C@H]1CCC(O)C[C@@H]1O)c1cn(Cc2ccc(-n3cccn3)cc2)c2cccnc12	EC50	=	167	nM
CHEMBL4225344	O=C(N[C@H]1CCOC[C@@H]1O)c1cc(Cc2ccc(-n3cccn3)cc2)c(CO)cn1	EC50	=	338	nM
CHEMBL4225392	O=C(O)c1ccc(Cn2cc(C(=O)N[C@H]3CCCC[C@@H]3O)c3ncccc32)cc1	log(aB)	=	1.97
CHEMBL4225399	Cn1ccc(-c2ccc(Cn3cc(C(=O)N[C@H]4CC(O)OC[C@@H]4O)c4ncccc43)cc2)n1	EC50	>	207	nM
CHEMBL4225609	Cn1cc(-c2ccc(Cn3ccc(C(=O)N[C@H]4CCCC[C@@H]4O)c3)cc2)cn1	log(aB)	=	2.06
CHEMBL4225913	CCNC(=O)c1cn(Cc2ccc(-c3cnn(C)c3)cc2)c2cccnc12	log(aB)	=	2.19
CHEMBL4225919	Cn1ccc(-c2ccc(Cn3cc(C(=O)N[C@H]4CCOC[C@@H]4O)c4nc(C=O)ccc43)cc2)n1	EC50	=	184	nM
CHEMBL4225950	O=C(N[C@H]1CCCC[C@@H]1O)c1cn(Cc2ccc([N+]3([O-])C=CC=N3)cc2)c2cccnc12	EC50	=	34	nM
CHEMBL4226316	Cc1cnc(C(=O)N[C@H]2CCOC[C@@H]2O)cc1Cc1ccc(-n2cc(O)cn2)cc1	EC50	=	70	nM
CHEMBL4226420	Cn1c(CO)c(Cc2ccc(-n3cccn3)cc2)cc(C(=O)N[C@H]2CCCC[C@@H]2O)c1=O	EC50	=	40	nM
CHEMBL4226753	CCN(CC)C(=O)c1cn(Cc2ccc(-c3cnn(C)c3)cc2)c2cccnc12	log(aB)	=	1.34
CHEMBL4226889	Cc1c(Cc2ccc(-n3cccn3)cc2)cc(C(=O)N[C@H]2CCCC[C@@H]2O)c(=O)n1C	EC50	=	29	nM
CHEMBL4227175	Cc1cnc(C(=O)N[C@H]2CCOC(O)[C@@H]2O)cc1Cc1ccc(-n2cccn2)cc1	EC50	=	511	nM
CHEMBL4227305	Cc1cnc(C(=O)N[C@@H](CCO)[C@@H](O)CO)cc1Cc1ccc(-n2cccn2)cc1	EC50	>	300	nM
CHEMBL4227776	O=C(N[C@H]1CC(O)CC[C@@H]1O)c1cn(Cc2ccc(-n3cccn3)cc2)c2cccnc12	EC50	>	72	nM
CHEMBL4228097	Cc1cnc(C(=O)N[C@H]2CCOC(O)[C@@H]2O)cc1Cc1ccc(-c2cscn2)cc1	EC50	=	162	nM
CHEMBL4228299	Cc1c(Cc2ccc(-n3cccn3)cc2)cc(C(=O)N[C@H]2CCC(O)C[C@@H]2O)c(=O)n1C	EC50	=	63	nM
CHEMBL4228557	Cc1[nH]c(=O)c(C(=O)N[C@H]2CC(O)CC[C@@H]2O)cc1Cc1ccc(-n2cccn2)cc1	EC50	=	12	nM
CHEMBL4228879	O=C(N[C@H]1C(O)CCC[C@@H]1O)c1cn(Cc2ccc(-n3cccn3)cc2)c2cccnc12	EC50	>	249	nM
CHEMBL4228949	CN(C(=O)c1cn(Cc2ccc(-c3cnn(C)c3)cc2)c2cccnc12)C1CCCCC1	log(aB)	=	1.73
CHEMBL4229092	Cc1cnc(C(=O)N[C@H]2CCOC[C@@H]2O)cc1Cc1ccc(-n2cccn2)cc1	EC50	=	109	nM
CHEMBL4229133	Cn1c(CO)c(Cc2ccc(-n3cccn3)cc2)cc(C(=O)N[C@H]2CCC(O)C[C@@H]2O)c1=O	EC50	=	177	nM
CHEMBL4229146	Cn1ccc(-c2ccc(Cn3cc(C(=O)N[C@H]4CCOC(O)[C@@H]4O)c4ncccc43)cc2)n1	EC50	>	257	nM
CHEMBL4237601	Cn1ccc2c(Cc3ccc(-c4nccs4)cc3)cc(C(=O)N[C@@H]3CCOC[C@H]3O)nc21	EC50	=	90	nM
CHEMBL4240517	Cn1ccc(-c2ccc(Cc3cc(C(=O)N[C@@H]4CCCC[C@H]4O)nc4c3ccn4C)cn2)n1	EC50	=	120	nM
CHEMBL4246159	Cn1ccc(-c2ccc(Cc3cc(C(=O)N[C@@H]4CCCC[C@H]4O)nc4c3ccn4C)cc2)n1	EC50	=	180	nM
CHEMBL4248057	Cn1ccc(-c2ccc(Cc3cc(C(=O)N[C@@H]4CCOC[C@H]4O)nc4c3ccn4C)cc2)n1	EC50	=	60	nM
CHEMBL4248900	Cn1ccc(-c2ccc(Cc3cc(C(=O)NC4CCOCC4)nc4c3ccn4C)cc2)n1	EC50	=	660	nM
CHEMBL4742964	Cc1ncc(C(=O)N[C@H]2CCOC[C@@H]2O)cc1Cc1ccc(-n2cccn2)cc1	EC50	=	392	nM
CHEMBL4745001	CC(C)(O)CNC(=O)c1cc(Cc2ccc(-c3ccncc3)cc2)c2cccn2n1	EC50	=	405	nM
CHEMBL4745827	Cc1c(Cc2ccc(-c3cscn3)cc2)cc(C(=O)N[C@H]2CCCC[C@@H]2O)c(=O)n1C	EC50	=	166	nM
CHEMBL4746155	COc1ccc(-c2ccc(Cc3cc(C(=O)N[C@@H]4CCCC[C@H]4O)nn4cccc34)cc2)cn1	EC50	=	108	nM
CHEMBL4747042	Cc1cccc(-c2ccc(Cc3cc(C(=O)N[C@H]4CCCC[C@@H]4O)nn4cccc34)cc2)n1	EC50	=	41	nM
CHEMBL4754262	Cc1ccc(C(=O)N[C@H]2CCOC[C@@H]2O)cc1Cc1ccc(-n2cccn2)cc1	EC50	=	208	nM
CHEMBL4755820	Cc1cc(F)c(C(=O)N[C@H]2CCOC[C@@H]2O)cc1Cc1ccc(-n2cccn2)cc1	EC50	=	115	nM
CHEMBL4756433	Cn1cc(-c2ccc(Cc3cc(C(=O)N[C@H]4CCCC[C@@H]4O)nn4cccc34)cc2)cn1	EC50	=	80	nM
CHEMBL4756974	O=C(NCC1CCCO1)c1cc(Cc2ccc(Br)cc2)c2cccn2n1	EC50	=	181	nM
CHEMBL4757070	Cn1cc(-c2ccc(Cc3cc(C(=O)NCC4CCCO4)nn4cccc34)cc2)cn1	EC50	=	343	nM
CHEMBL4759834	O=C(N[C@@H]1CCCC[C@H]1O)c1cc(Cc2ccc(-c3ccc(F)cn3)cc2)c2cccn2n1	EC50	=	149	nM
CHEMBL4761072	Cc1cnc(C(=O)N[C@H]2CCCC[C@@H]2O)cc1Cc1ccc(-n2cccn2)cc1	EC50	=	92	nM
CHEMBL4761922	Cc1c(Cc2ccc(-c3ccn(C)n3)cc2)cc(C(=O)N[C@H]2CCCC[C@@H]2O)c(=O)n1C	EC50	=	102	nM
CHEMBL4764644	O=C(N[C@@H]1CCCC[C@H]1O)c1cc(Cc2ccc(-c3ccncc3)cc2)c2cccn2n1	EC50	=	133	nM
CHEMBL4765183	NC(=O)c1cncc(-c2ccc(Cc3cc(C(=O)N[C@H]4CCCC[C@@H]4O)nn4cccc34)cc2)c1	EC50	=	36	nM
CHEMBL4780441	Cc1cccc(-c2ccc(Cc3cc(C(=O)N[C@@H]4CCCC[C@H]4O)nn4cccc34)cc2)n1	EC50	=	96	nM
CHEMBL4783540	Cn1cc(-c2ccc(Cc3cc(C(=O)NC4CCOCC4)nn4cccc34)cc2)cn1	EC50	=	182	nM
CHEMBL4788101	Cc1c(Cc2ccc(-c3cocn3)cc2)cc(C(=O)N[C@H]2CCCC[C@@H]2O)c(=O)n1C	EC50	=	38	nM
CHEMBL4788148	N#Cc1cncc(-c2ccc(Cc3cc(C(=O)N[C@H]4CCCC[C@@H]4O)nn4cccc34)cc2)c1	EC50	=	146	nM
CHEMBL4790220	Cc1cnc(C(=O)N[C@H]2CCOC[C@@H]2O)cc1Cc1ccc(-c2cocn2)cc1	EC50	=	144	nM
CHEMBL4790436	O=C(N[C@@H]1CCCC[C@H]1O)c1cc(Cc2ccc(-c3cccnc3)cc2)c2cccn2n1	EC50	=	75	nM
CHEMBL4800374	O=C(N[C@H]1CCCC[C@@H]1O)c1cc(Cc2ccc(-c3ccnc(Cl)c3)cc2)c2cccn2n1	EC50	=	224	nM
CHEMBL4867614	Cn1cc2cc(-c3cc(F)c(CN4Cc5ccsc5C4=O)c(F)c3)ccc2n1	EC50	=	246	nM
CHEMBL4869976	Cn1cc2c(-c3cc(F)c(CN4Cc5cnn(CCN6CCCC6)c5C4=O)c(F)c3)cccc2n1	EC50	=	739	nM
CHEMBL4878839	Cn1cc2cc(-c3cc(F)c(CN4Cc5occc5C4=O)c(F)c3)ccc2n1	EC50	=	992	nM
CHEMBL589615	O=C(O)c1cn(Cc2ccc(-c3ccc(Cl)nc3)nc2)c2c(F)cccc2c1=O	IP	=	169	nM
CHEMBL589852	O=C(O)c1cn(Cc2ccc(-c3ccc(F)nc3)nc2)c2c(F)cccc2c1=O	IP	=	202	nM
CHEMBL590500	O=C(O)c1cn(Cc2ccc(-n3ccnc3)cc2)c2cccc(F)c2c1=O	Activity	=	110	nM
CHEMBL590585	Nc1cccc(-c2ccc(Cn3cc(C(=O)O)c(=O)c4cccc(F)c43)cn2)c1	IP	=	21	nM
CHEMBL590870	COc1cccc(-c2ccc(Cn3cc(C(=O)O)c(=O)c4cccc(F)c43)nc2)c1	IP	=	89	nM
CHEMBL591106	CS(=O)(=O)c1ccccc1-c1ccc(Cn2cc(C(=O)O)c(=O)c3cccc(F)c32)nc1	IP	=	97	nM
CHEMBL591107	Nc1cccc(-c2ccc(Cn3cc(C(=O)O)c(=O)c4cccc(F)c43)nc2)c1	IP	=	21	nM
CHEMBL591108	CN(C)c1cccc(-c2ccc(Cn3cc(C(=O)O)c(=O)c4cccc(F)c43)nc2)c1	IP	=	110	nM
CHEMBL591343	CC(=O)Nc1cccc(-c2ccc(Cn3cc(C(=O)O)c(=O)c4cccc(F)c43)nc2)c1	IP	=	131	nM
CHEMBL591344	CC(=O)Nc1ccc(-c2ccc(Cn3cc(C(=O)O)c(=O)c4cccc(F)c43)nc2)cc1	IP	=	78	nM
CHEMBL591345	CN(C)c1ccc(-c2ccc(Cn3cc(C(=O)O)c(=O)c4cccc(F)c43)nc2)cn1	IP	=	82	nM
CHEMBL591577	O=C(O)c1cn(Cc2ccc(-c3ccccc3)cn2)c2c(F)cccc2c1=O	IP	=	153	nM
CHEMBL591580	O=C(O)c1cn(Cc2ccc(-c3cncc(F)c3)cn2)c2c(F)cccc2c1=O	IP	=	680	nM
CHEMBL591581	Cn1cc(-c2ccc(Cn3cc(C(=O)O)c(=O)c4cccc(F)c43)nc2)cn1	IP	=	160	nM
CHEMBL591816	O=C(O)c1cn(Cc2ccc(-c3cccnc3)nc2)c2c(F)cccc2c1=O	IP	=	951	nM
CHEMBL591817	O=C(O)c1cn(Cc2ccc(-c3ccc(F)cc3)nc2)c2c(F)cccc2c1=O	IP	=	190	nM
CHEMBL592046	CS(=O)(=O)c1cccc(-c2ccc(Cn3cc(C(=O)O)c(=O)c4cccc(F)c43)nc2)c1	IP	=	97	nM
CHEMBL592049	O=C(O)c1cn(Cc2ccc(-c3ccc(F)cc3)nn2)c2c(F)cccc2c1=O	IP	=	466	nM
CHEMBL592050	CS(=O)(=O)c1cccc(-c2ccc(Cn3cc(C(=O)O)c(=O)c4cccc(F)c43)cn2)c1	IP	=	28	nM
CHEMBL592285	Nc1ccc(-c2ccc(Cn3cc(C(=O)O)c(=O)c4cccc(F)c43)nc2)cn1	IP	=	200	nM
CHEMBL592286	O=C(O)c1cn(Cc2ccc(-c3ccc(F)nc3)cn2)c2c(F)cccc2c1=O	IP	=	100	nM
CHEMBL592528	O=C(O)c1cn(Cc2ccc(-c3ccnc(Cl)c3)cn2)c2c(F)cccc2c1=O	IP	=	169	nM
CHEMBL592529	O=C(O)c1cn(Cc2ccc(-c3ccc4[nH]ccc4c3)cn2)c2c(F)cccc2c1=O	IP	=	57	nM
CHEMBL592530	Cn1cc(-c2ccc(Cn3cc(C(=O)O)c(=O)c4c(F)cccc43)nc2)cn1	IP	=	176	nM
CHEMBL593048	Cn1cc(-c2ccc(Cn3cc(C(=O)O)c(=O)c4ccccc43)c(F)c2)cn1	IP	=	37	nM
CHEMBL593660	O=C(O)c1cn(Cc2ccc(-c3ccccc3)nn2)c2c(F)cccc2c1=O	IP	=	390	nM
CHEMBL593743	COc1ncc(-c2ccc(Cn3cc(C(=O)O)c(=O)c4ccccc43)c(F)c2)cn1	IP	=	510	nM
CHEMBL593900	O=C(O)c1cn(Cc2ccc(-c3cccs3)cn2)c2c(F)cccc2c1=O	IP	=	150	nM
CHEMBL593982	O=C(O)c1cn(Cc2ccc(-c3cn[nH]c3)cc2F)c2ccccc2c1=O	IP	=	56	nM
CHEMBL593995	O=C(O)c1cn(Cc2ccc(-c3cn[nH]c3)cc2F)c2cccc(F)c2c1=O	IP	=	41	nM
CHEMBL594131	CS(=O)(=O)c1ccc(-c2ccc(Cn3cc(C(=O)O)c(=O)c4cccc(F)c43)nc2)cc1	IP	=	260	nM
CHEMBL594237	CN1CCN(c2ccc(-c3ccc(Cn4cc(C(=O)O)c(=O)c5cccc(F)c54)cc3)cn2)CC1	IP	=	51	nM
CHEMBL594238	CNc1ccc(-c2ccc(Cn3cc(C(=O)O)c(=O)c4cccc(F)c43)cc2)cn1	IP	=	48	nM
CHEMBL594429	O=C(O)c1cn(Cc2ccc(-c3ccncc3)cc2)c2c(F)cccc2c1=O	IP	=	100	nM
CHEMBL594430	CN(C)c1cc(-c2ccc(Cn3cc(C(=O)O)c(=O)c4cccc(F)c43)cc2)ccn1	IP	=	45	nM
CHEMBL594432	COc1ccc(Cn2cc(C(=O)O)c(=O)c3c(F)ccc(F)c32)cc1	EC50	=	31.62	nM
CHEMBL594463	O=C(O)c1cn(Cc2ccc(Br)cc2F)c2c(F)ccc(F)c2c1=O	IP	=	860	nM
CHEMBL594660	O=C(O)c1cn(Cc2c(F)cccc2F)c2c(F)ccc(F)c2c1=O	IP	=	610	nM
CHEMBL594672	O=C(O)c1cn(Cc2ccc(-c3cccc(CO)n3)cc2)c2c(F)cccc2c1=O	IP	=	250	nM
CHEMBL594688	N#Cc1ccccc1-c1ccc(Cn2cc(C(=O)O)c(=O)c3c(F)cccc32)cc1	IP	=	400	nM
CHEMBL594929	O=C(NCCO)c1cccc(-c2ccc(Cn3cc(C(=O)O)c(=O)c4cccc(F)c43)cc2)c1	IP	=	99	nM
CHEMBL595140	O=C(O)c1cn(Cc2ccc(-c3cccc4[nH]ccc34)cc2)c2c(F)cccc2c1=O	IP	=	76	nM
CHEMBL595370	O=C(O)c1cn(Cc2ccc(-c3cccc4cccnc34)cc2)c2cccc(F)c2c1=O	IP	=	190	nM
CHEMBL595371	Nc1cccc(-c2ccc(Cn3cc(C(=O)O)c(=O)c4cccc(F)c43)cc2)c1	IP	=	210	nM
CHEMBL595385	CN(C)c1cccc(-c2ccc(Cn3cc(C(=O)O)c(=O)c4cccc(F)c43)cc2)c1	IP	=	94	nM
CHEMBL595855	O=C(O)c1cn(Cc2ccc(-c3ccccc3)cc2Cl)c2ccccc2c1=O	IP	=	120	nM
CHEMBL595856	N#Cc1ccccc1-c1ccc(Cn2cc(C(=O)O)c(=O)c3cccc(F)c32)cc1	IP	=	540	nM
CHEMBL596211	COc1ccc(-c2ccc(Cn3cc(C(=O)O)c(=O)c4cccc(F)c43)cc2)cn1	IP	=	63	nM
CHEMBL596506	O=C(O)c1cn(Cc2ccc(-c3ccccc3)cc2)c2c(F)cccc2c1=O	EC50	=	380	nM
CHEMBL596507	O=C(O)c1cn(Cc2ccc(-c3ccccc3)cc2)c2cccc(F)c2c1=O	EC50	=	84	nM
CHEMBL596508	O=C(O)c1cn(Cc2ccc(-c3ccccc3)cc2)c2c(F)ccc(F)c2c1=O	EC50	=	270	nM
CHEMBL596525	O=C(O)c1cn(Cc2ccc(C(F)(F)F)cc2)c2c(F)cccc2c1=O	IP	=	980	nM
CHEMBL598943	O=C(O)c1cn(Cc2ccc(-n3ccc4ncccc43)cc2)c2cccc(F)c2c1=O	Activity	=	150	nM
CHEMBL599142	O=C(O)c1cn(Cc2ccc(N3CCOC3=O)cc2)c2cccc(F)c2c1=O	Activity	=	500	nM
CHEMBL599143	O=C(O)c1cn(Cc2ccc(-n3cccn3)cc2)c2c(F)ccc(F)c2c1=O	Activity	=	171	nM
CHEMBL599144	O=C(O)c1cn(Cc2ccc(-n3cccn3)cc2)c2c(F)cccc2c1=O	Activity	=	96	nM
CHEMBL599345	O=C(O)c1cn(Cc2ccc(-n3cccn3)nc2)c2c(F)cccc2c1=O	Activity	=	864	nM
CHEMBL600216	Cc1ccn(-c2ccc(Cn3cc(C(=O)O)c(=O)c4c(F)cccc43)cc2)n1	Activity	=	36	nM
CHEMBL600217	O=C(O)c1cn(Cc2ccc(-n3ccc(C(F)(F)F)n3)cc2)c2cccc(F)c2c1=O	Activity	=	290	nM
CHEMBL600419	O=C(O)c1cn(Cc2ccc(-n3cccc3)cc2)c2cccc(F)c2c1=O	Activity	=	181	nM
CHEMBL600420	O=C(O)c1cn(Cc2ccc(-n3cccn3)cc2)c2cccc(F)c2c1=O	Activity	=	94	nM
CHEMBL600482	O=C(O)c1cn(Cc2ccc(-c3ccc(F)cc3)cn2)c2c(F)cccc2c1=O	IP	=	67	nM
CHEMBL600483	O=C(O)c1cn(Cc2ccc(-c3cccnc3)nn2)c2c(F)cccc2c1=O	IP	=	778	nM
CHEMBL601518	O=C(O)c1cn(Cc2ccc(-c3ccccc3)nc2)c2c(F)cccc2c1=O	IP	=	604	nM
CHEMBL601519	O=C(O)c1cn(Cc2ccc(-c3ccc4[nH]ccc4c3)nc2)c2c(F)cccc2c1=O	IP	=	65	nM
CHEMBL602097	O=C(O)c1cn(Cc2ccc(-n3nnc4ccccc43)cc2)c2cccc(F)c2c1=O	Activity	=	228	nM
CHEMBL602098	O=C(O)c1cn(Cc2ccc(-n3ccc4cnccc43)cc2)c2cccc(F)c2c1=O	Activity	=	160	nM
CHEMBL602500	O=C(O)c1cn(Cc2ccc(-n3cnc(-c4ccccc4)c3)cc2)c2cccc(F)c2c1=O	Activity	=	39	nM
CHEMBL602501	O=C(O)c1cn(Cc2ccc(-n3ccc4ccccc43)cc2)c2cccc(F)c2c1=O	Activity	=	250	nM
CHEMBL602699	Cc1nn(-c2ccc(Cn3cc(C(=O)O)c(=O)c4c(F)cccc43)cc2)c2ccccc12	Activity	=	620	nM
CHEMBL602900	Cc1cn(-c2ccc(Cn3cc(C(=O)O)c(=O)c4c(F)cccc43)cc2)cn1	Activity	=	140	nM
CHEMBL602903	O=C(O)c1cn(Cc2ccc(-n3cnc4ccccc43)cc2)c2cccc(F)c2c1=O	Activity	=	96	nM
CHEMBL602932	CN(C)c1cccc(-c2ccc(Cn3cc(C(=O)O)c(=O)c4cccc(F)c43)cn2)c1	IP	=	130	nM
CHEMBL602948	O=C(O)c1cn(Cc2ccc(-c3cccnc3)cn2)c2c(F)cccc2c1=O	IP	=	370	nM
CHEMBL603713	Cc1nccn1-c1ccc(Cn2cc(C(=O)O)c(=O)c3c(F)cccc32)cc1	Activity	=	920	nM
CHEMBL604067	CN(C)Cc1cccc(-c2ccc(Cn3cc(C(=O)O)c(=O)c4cccc(F)c43)cc2)c1	IP	=	220	nM
CHEMBL604260	O=C(O)c1cn(Cc2ccc(-c3cncnc3)cc2)c2c(F)cccc2c1=O	IP	=	830	nM
CHEMBL604681	Nc1ccc(-c2ccc(Cn3cc(C(=O)O)c(=O)c4cccc(F)c43)cc2)cn1	IP	=	130	nM
CHEMBL604689	O=C(NC1CC1)c1ccc(-c2ccc(Cn3cc(C(=O)O)c(=O)c4cccc(F)c43)cc2)cc1	IP	=	110	nM
CHEMBL604873	Cn1cc(-c2ccc(Cn3cc(C(=O)O)c(=O)c4c(F)ccc(F)c43)nc2)cn1	IP	=	114	nM
CHEMBL605160	O=C(O)c1cn(Cc2ccc(-n3ccc4cccnc43)cc2)c2cccc(F)c2c1=O	Activity	=	90	nM
CHEMBL608112	COc1ccc(Cn2cc(C(=O)O)c(=O)c3ccccc32)cc1	EC50	=	820	nM
CHEMBL608133	O=C(O)c1cn(Cc2ccc(C(F)(F)F)cc2)c2c(F)ccc(F)c2c1=O	IP	=	760	nM
CHEMBL608399	O=C(O)c1cn(Cc2ccc(-c3cccnc3)cc2)c2cccc(F)c2c1=O	IP	=	61	nM
CHEMBL609602	O=C(O)c1cn(Cc2ccc(-c3ccccc3)cc2)c2ccccc2c1=O	IP	=	210	nM
CHEMBL611352	O=C(O)c1cn(Cc2ccc(-c3ccccc3)cc2F)c2ccccc2c1=O	IP	=	50	nM
MIPS-10-13	O[C@@H]1[C@@H](N(C=N2)C(C=C2C3=CC=CC=C3OCC4=CC=CN=C4)=O)CCCC1	Log(aB)	=	1.3
MIPS-10-14b	O[C@@H]1[C@@H](N(C=N2)C(C=C2C3=CC=CC=C3OCC4=CC=C(C(N)=O)N=C4)=O)CCCC1	Log(aB)	=	1.14
MIPS-10-15d	O[C@@H]1[C@@H](N(C=N2)C(C=C2C3=CC=CC=C3OCC4=CC=C(C(NCC)=O)N=C4)=O)CCCC1	Log(aB)	=	1.05
MIPS-10-9i	CC(N=C1)=CC=C1COC2=CC=CC=C2C3=CC(N([C@@H]4[C@@H](O)CCCC4)C=N3)=O	Log(aB)	=	1.24
MIPS-11-1	O=C1C=C(C2C(C3=CC=CC=C32)OCC4=CC=C(C5=CN(C)N=C5)C=C4)C=CN1[C@H]6CCCC[C@@H]6O	Log(aB)	=	2
MIPS-11-13c	O=C1C=C(C(C=CC=C2)=C2OCC3=CC=C(C4=CN(C)N=C4)C=C3)C=CN1CC(N(C)C)=O	Log(aB)	=	2.07
MIPS-11-13d	O=C1C=C(C(C=CC=C2)=C2OCC3=CC=C(C4=CN(C)N=C4)C=C3)C=CN1C5CCCCC5=O	Log(aB)	=	1.48
MIPS-11-2	O=C1C=C(C2C(C3=CC=CC=C32)OCC4=CC=C(C5=CN(C)N=C5)C=C4)N=CN1[C@H]6CCCC[C@@H]6O	Log(aB)	=	2.56
MIPS-11-26a	O=C1C=C(C2C(C3=NC=CC=C32)OCC4=CC=C(C5=CN(C)N=C5)C=C4)N=CN1[C@H]6CCCC[C@@H]6O	Log(aB)	=	1.89
MIPS-11-27b	O=C1C=C(C2=CC=CC=C2OCC3=CC=C(N4C=CC=N4)N=C3)N=CN1[C@H]5CCCC[C@@H]5O	Log(aB)	=	2.05
MIPS-11-7f	O=C1C=C(C2C(C3=NC=CC=C32)OCC4=CC=C(C5=CN(C)N=C5)C=C4)C=CN1[C@H]6CCCC[C@@H]6O	Log(aB)	=	2.5
MIPS-11-7h	O=C1C=C(C2C(C3=C2SC=C3)OCC4=CC=C(C5=CN(C)N=C5)C=C4)C=CN1[C@H]6CCCC[C@@H]6O	Log(aB)	=	2.75
MIPS-5-1	O[C@@H]1[C@@H](N2C=NC(C(C=CC=C3)=C3C(CC4=CC=C(C5=CN(C)N=C5)N=C4)=C6)=C6C2=O)CCCC1	Log(aB)	=	2.57
MIPS-5-11	O[C@@H]1[C@@H](N2C=NC(C(C=CC=C3)=C3C(CC4=CC=C(Cl)N=C4)=C5)=C5C2=O)CCCC1	Log(aB)	=	1.12
MIPS-5-12	O[C@@H]1[C@@H](N2C=NC(C(C=CC=C3)=C3C(CC4=CC=CN=C4)=C5)=C5C2=O)CCCC1	Log(aB)	=	2.64
MIPS-5-2	O[C@@H]1[C@@H](N2C=NC(C=CC(CC3=CC=C(C4=CN(C)N=C4)N=C3)=C5)=C5C2=O)CCCC1	Log(aB)	=	2.29
MIPS-5-3	O[C@@H]1[C@@H](N2C=NC(C=CC(CC3=CC=CN=C3)=C4)=C4C2=O)CCCC1	Log(aB)	=	1.24
MIPS-5-4	O[C@@H]1[C@@H](N2C=NC(C=C(C)C(CC3=CC=C(C4=CN(C)N=C4)N=C3)=C5)=C5C2=O)CCCC1	Log(aB)	=	2.42
MIPS-5-5	O[C@@H]1[C@@H](N2C=NC(C(C)=CC(CC3=CC=C(C4=CN(C)N=C4)N=C3)=C5)=C5C2=O)CCCC1	Log(aB)	=	2.66
MIPS-5-6	O[C@@H]1[C@@H](N2C=NC(C(C)=C(C)C(CC3=CC=C(C4=CN(C)N=C4)N=C3)=C5)=C5C2=O)CCCC1	Log(aB)	=	2.69
MIPS-5-7	O[C@@H]1[C@@H](N2C=NC(C(C)=C(C)C(CC3=CC=CN=C3)=C4)=C4C2=O)CCCC1	Log(aB)	=	2.86
MIPS-5-8	O[C@@H]1[C@@H](N2C=NC(N=CC(CC3=CC=C(C4=CN(C)N=C4)N=C3)=C5)=C5C2=O)CCCC1	Log(aB)	=	1.82
cmpd.row.No.421	O[C@@H](CCCC1)[C@H]1N(C2)C(C3=C2C4=CC=CC=C4C(CC5=CC=C(OC)N=C5)=C3)=O	EC50	=	175	nM
cmpd.row.No.422	O=C(C1=CN(CC2=CC=C(C3=NN(C)C=C3)C=C2)C4=CC=CN=C41)N[C@@H]5[C@@H](O)COCC5	EC50	=	187	nM
cmpd.row.No.423	O=C(C1=NC2=CC=CC=C2C(CC3=CC=C(C)N=C3)=C1)N[C@@H]4[C@@H](O)CCCC4	EC50	=	211	nM
cmpd.row.No.424	O=C1N(CC2=C(F)C=C(C3=CC4=CN(C)N=C4C=C3)C=C2F)CC5=C1SC=C5	EC50	=	246	nM
cmpd.row.No.425	CC(N=C1)=CC=C1CC2=CC(C(N([C@@H]3[C@@H](O)CCCC3)C=N4)=O)=C4C5=CC=CC=C52	EC50	=	280	nM
cmpd.row.No.426	O=C(C1=NC2=CC=CC=C2C(CC3=CN=C(Cl)C=C3)=C1)N[C@@H]4[C@@H](O)CCCC4	EC50	=	285	nM
cmpd.row.No.427	O=C([C@H]1CN(CC2=CC=C(N3C=CC=N3)C=C2)C4=CC=CC=C4O1)N[C@H]5CCCC[C@@H]5O	EC50	=	310	nM
cmpd.row.No.428	FC1=CC(F)=C2C(N(CC3=CN=C(C4=CN(C)N=C4)C=C3)C=C2S(CC(NC5=NOC(C)=C5)=O)(=O)=O)=C1	EC50	=	310	nM
cmpd.row.No.429	FC1=CC(F)=C2C(N(CC3=CC=CC(C4=CN(C)N=C4)=C3)C=C2S(CC(NC5=NC=CC=C5)=O)(=O)=O)=C1	EC50	=	360	nM
cmpd.row.No.430	FC1=CC(F)=C2C(N(CC3=CC=C(C4=CN(C)N=C4)C=C3)C=C2S(CC(NC5=NOC(C)=C5)=O)(=O)=O)=C1	EC50	=	430	nM
cmpd.row.No.431	FC1=CC(F)=C2C(N(CC3=CC=C(C4=CNN=C4)C=C3F)C=C2S(CC(NC5=NOC(C)=C5)=O)(=O)=O)=C1	EC50	=	440	nM
cmpd.row.No.432	FC1=CC(F)=C2C(N(CC3=CC=C(C4=CC=NC=C4)C=C3)C=C2S(CC(NC5=NOC(C)=C5)=O)(=O)=O)=C1	EC50	=	500	nM
cmpd.row.No.433	FC1=CC(F)=C2C(N(CC3=CC=C(C4=CN(C)N=C4)C=C3F)C=C2S(CC(NC5=NOC(C)=C5)=O)(=O)=O)=C1	EC50	=	570	nM
cmpd.row.No.434	O=C1N(CC2=C(F)C=C(C3=CC4=CN(C)N=C4C=C3)C=C2F)CC5=C1N6C(C=C5)=NN=C6	EC50	=	600	nM
cmpd.row.No.435	O=C([C@@H]1CN(CC2=CC=C(N3C=CC=N3)C=C2)C4=CC=CC=C4O1)N[C@H]5CCCC[C@@H]5O	EC50	=	630	nM
cmpd.row.No.436	O=C1N(CC2=C(F)C=C(C3=CC4=CN(C)N=C4C=C3)C=C2)CC5=C1N6C(C=C5)=NN=C6	EC50	=	630	nM
cmpd.row.No.437	O=C1N(CC2=C(F)C=C(C3=CC=CC4=NN(C)C=C43)C=C2F)CC5=C1N(CCN6CCCC6)N=C5	EC50	=	739	nM
cmpd.row.No.438	FC1=CC(F)=C2C(N(CC3=CC=C(C4=CN=CC=C4)C=C3)C=C2S(CC(NC5=NOC(C)=C5)=O)(=O)=O)=C1	EC50	=	770	nM
cmpd.row.No.439	O=C1N(CC2=C(F)C=C(C3=CC=CC4=NN(C)C=C43)C=C2F)CC5=C1N6C(C=C5)=NN=C6	EC50	=	850	nM
cmpd.row.No.440	O=C(N[C@H]1CCCC[C@@H]1O)C2CN(CC3=CC=C(N4C=CC=N4)C=C3)C5=CC=CC=C5O2	EC50	=	920	nM
cmpd.row.No.441	FC1=CC(F)=C2C(N(CC3=CC=C(C4=CN(C)N=C4)C=C3F)C=C2S(CC(NC5=NC=CC=C5)=O)(=O)=O)=C1	EC50	=	950	nM
cmpd.row.No.442	O=C1N(CC2=C(F)C=C(C3=CC=CC4=NN(C)C=C43)C=C2)CC5=C1N6C(C=C5)=NN=C6	EC50	=	950	nM
cmpd.row.No.443	O=C1N(CC2=C(F)C=C(C3=CC4=CN(C)N=C4C=C3)C=C2F)CC5=C1C=CO5	EC50	=	992	nM
CHEMBL1083205	Cn1cc(-c2ccc(CN3C(=O)C(=O)c4cccc(F)c43)c(F)c2)cn1	EC50	=	2300	nM
CHEMBL1084940	Cn1cc(-c2ccc(CN3C(=O)C(=O)c4c(F)ccc(F)c43)c(F)c2)cn1	EC50	=	1200	nM
CHEMBL1084941	Cn1cc(-c2ccc(CN3C(=O)C(=O)c4ccccc43)cc2)cn1	EC50	=	2300	nM
CHEMBL1085686	Cn1cc(-c2cc(F)c(CN3C(=O)C(=O)c4cccc(F)c43)c(F)c2)cn1	EC50	=	1100	nM
CHEMBL1088775	O=C(O)c1cn(Cc2ccc(-c3ccccc3)cc2)c2ccncc2c1=O	IP	>	100000	nM
CHEMBL1089453	O=C(O)c1cn(Cc2ccc(-c3ccccc3)cc2)c2cccnc2c1=O	IP	=	1380	nM
CHEMBL1089771	O=C(O)c1cn(Cc2ccc(-c3ccccc3)cc2)c2nnccc2c1=O	IP	=	5950	nM
CHEMBL1090105	O=C(O)c1cn(Cc2ccc(-c3ccccc3)cc2)c2nsnc2c1=O	IP	=	3500	nM
CHEMBL1090106	O=C(O)c1cn(Cc2ccc(-c3ccccc3)cc2)c2csnc2c1=O	IP	=	3350	nM
CHEMBL1091237	Cc1ccnn1-c1ccc(Cn2cc(C(=O)O)c(=O)c3cccnc32)cc1	IP	=	17900	nM
CHEMBL1091611	O=C(O)c1cn(Cc2ccc(-c3ccsc3)cn2)c2ccsc2c1=O	IP	=	1660	nM
CHEMBL1092987	O=C(O)c1cn(Cc2ccc(-n3cccn3)cc2)c2cnccc2c1=O	IP	=	1140	nM
CHEMBL1092989	Cc1ccnn1-c1ccc(Cn2cc(C(=O)O)c(=O)c3ccncc32)cc1	IP	=	13000	nM
CHEMBL1093127	O=C(O)c1cn(Cc2ccc(-c3ccccc3)cc2)c2ncncc2c1=O	IP	=	87200	nM
CHEMBL1093224	Cc1cn(-c2ccc(Cn3cc(C(=O)O)c(=O)c4ccncc43)cc2)cn1	IP	=	1030	nM
CHEMBL1093482	O=C(O)c1cn(Cc2ccc(-c3cccnc3)cn2)c2ccsc2c1=O	IP	=	1050	nM
CHEMBL1093483	COc1ccc(-c2ccc(Cn3cc(C(=O)O)c(=O)c4sccc43)nc2)cn1	IP	=	2000	nM
CHEMBL1257741	O=C1C(=O)N(Cc2ccc(-c3ccccc3)nc2)c2ccc(OC(F)(F)F)cc21	Activity
CHEMBL1357034	Cc1sc2ncnc(N3CCC(C(=O)Nc4ccc(S(N)(=O)=O)cc4)CC3)c2c1C	Activity
CHEMBL1357815	Cc1cc(NC(=O)CS(=O)(=O)c2cn(Cc3cc(Br)ccc3F)c3ccccc23)no1	Activity
CHEMBL1480401	Cc1nc2sc(C(=O)c3ccccc3)c(N)c2c(C)c1C	Activity
CHEMBL1681805	CCOC(=O)C1Cc2ccccc2CN1Cc1cc(C(=O)O)c(=O)n2ccccc12	IP	>	100000	nM
CHEMBL1683352	O=C(O)c1cc(CN2CCC(c3ccccc3)CC2)c2ccccn2c1=O	IP	=	1342	nM
CHEMBL1683353	O=C(O)c1cc(CN2CCC(c3ccc(F)cc3)CC2)c2ccccn2c1=O	IP	=	1700	nM
CHEMBL1683354	O=C(O)c1cc(CN2CCC(c3ccc(F)nc3)CC2)c2ccccn2c1=O	IP	=	2100	nM
CHEMBL1683356	O=C(O)c1cc(CN2CCC(c3ccc(Br)cc3)CC2)c2ccccn2c1=O	IP	=	1200	nM
CHEMBL1683357	N#Cc1ccc(C2CCN(Cc3cc(C(=O)O)c(=O)n4ccccc34)CC2)cc1	IP	=	1300	nM
CHEMBL1683358	Cc1ccc(C2CCN(Cc3cc(C(=O)O)c(=O)n4ccccc34)CC2)cc1	IP	=	1700	nM
CHEMBL1683360	COc1ccc(C2CCN(Cc3cc(C(=O)O)c(=O)n4ccccc34)CC2)cc1	IP	=	4300	nM
CHEMBL1683361	O=C(O)c1cc(CN2CCC(c3cccc(F)n3)CC2)c2ccccn2c1=O	IP	=	2200	nM
CHEMBL1683362	O=C(O)c1cc(CN2CCC(c3cccc(F)c3)CC2)c2ccccn2c1=O	IP	=	1500	nM
CHEMBL1683363	O=C(O)c1cc(CN2CCC(c3cc[nH]n3)CC2)c2ccccn2c1=O	IP	=	1500	nM
CHEMBL1683366	O=C(O)c1cc(CN2CCC(c3cnccn3)CC2)c2ccccn2c1=O	IP	=	11000	nM
CHEMBL1683367	O=C(O)c1cc(CN2CCC(c3ccncn3)CC2)c2ccccn2c1=O	IP	=	4300	nM
CHEMBL1683368	O=C(O)c1cc(CN2CCC(c3cncnc3)CC2)c2ccccn2c1=O	IP	=	7000	nM
CHEMBL1683369	O=C(O)c1cc(CN2CCC(c3ncccn3)CC2)c2ccccn2c1=O	IP	=	13000	nM
CHEMBL1683371	O=C(O)c1cc(CN2CCC(c3ccccc3F)CC2)c2ccccn2c1=O	IP	=	1700	nM
CHEMBL1683373	O=C(O)c1cc(CN2CCC(n3ccnc3)CC2)c2ccccn2c1=O	IP	=	1900	nM
CHEMBL1683374	O=C(O)c1cc(CN2CCC(n3ccnn3)CC2)c2ccccn2c1=O	IP	=	1700	nM
CHEMBL1683376	O=C(O)c1cc(CN2CCC(n3nnc4ccccc43)CC2)c2ccccn2c1=O	IP	=	6000	nM
CHEMBL1683378	Cn1c(C2CCN(Cc3cc(C(=O)O)c(=O)n4ccccc34)CC2)nc2ccccc21	IP	=	30000	nM
CHEMBL1683380	O=C(O)c1cc(CN2CCc3ccccc3C2)c2ccccn2c1=O	IP	=	1700	nM
CHEMBL1683384	O=C(O)c1cc(CN2CCc3ncncc3C2)c2ccccn2c1=O	IP	=	1800	nM
CHEMBL1683385	O=C(O)c1cc(CN2CCc3ccncc3C2)c2ccccn2c1=O	IP	=	1700	nM
CHEMBL1683388	COc1ccc2c(c1)CCN(Cc1cc(C(=O)O)c(=O)n3ccccc13)C2	IP	=	1400	nM
CHEMBL1683389	CSc1ccc2c(c1)CCN(Cc1cc(C(=O)O)c(=O)n3ccccc13)C2	IP	>	10000	nM
CHEMBL1683390	Cc1ccc2c(c1)CCN(Cc1cc(C(=O)O)c(=O)n3ccccc13)C2	IP	=	1100	nM
CHEMBL1683396	CCOC(=O)C1CN(Cc2cc(C(=O)O)c(=O)n3ccccc23)Cc2ccccc21	IP	=	3600	nM
CHEMBL1683398	COC(=O)C1c2ccccc2CCN1Cc1cc(C(=O)O)c(=O)n2ccccc12	IP	=	1700	nM
CHEMBL1683399	O=C(O)c1cc(CN2CCc3ccccc3C2C2CCCCC2)c2ccccn2c1=O	IP	>	100000	nM
CHEMBL1705277	Cc1ccc(C)c(CN2C(=O)C(=O)c3ccccc32)c1	EC50
CHEMBL1771699	CN1CCc2cc(Cn3cc(C(=O)O)c(=O)c4c(F)cccc43)ccc21	IP	>	10000	nM
CHEMBL1771701	CN1CCN(C)c2cc(Cn3cc(C(=O)O)c(=O)c4c(F)cccc43)ccc21	IP	=	3800	nM
CHEMBL1771704	O=C(O)c1cn(CC#Cc2ccccc2)c2c(F)cccc2c1=O	IP	=	3400	nM
CHEMBL1771772	Cc1ccccc1/C=C/Cn1cc(C(=O)O)c(=O)c2cccc(F)c21	IP	>	10000	nM
CHEMBL1771775	COc1ccccc1/C=C/Cn1cc(C(=O)O)c(=O)c2cccc(F)c21	IP	>	10000	nM
CHEMBL1771776	COc1cccc(/C=C/Cn2cc(C(=O)O)c(=O)c3cccc(F)c32)c1	IP	=	1400	nM
CHEMBL1771780	N#Cc1ccc(/C=C/Cn2cc(C(=O)O)c(=O)c3cccc(F)c32)cc1	IP	=	1000	nM
CHEMBL1771781	O=C(O)c1cn(C/C=C/c2ccccn2)c2c(F)cccc2c1=O	IP	=	5200	nM
CHEMBL1771782	O=C(O)c1cn(C/C=C/c2cccnc2)c2c(F)cccc2c1=O	IP	>	10000	nM
CHEMBL1771788	O=C(O)c1cn(Cc2nc3ccccc3s2)c2cccc(F)c2c1=O	IP	=	1797	nM
CHEMBL1891606	CN1C(=S)CN=C(c2ccccc2)c2cc(Cl)ccc21	EC50	>	10000	nM
CHEMBL2042531	O=C(O)c1cc(C(O)c2ccccc2)c2ccccn2c1=O	Activity	>	100000	nM
CHEMBL2042532	O=C(O)c1cc(C(=O)c2ccccc2)c2ccccn2c1=O	Activity	>	100000	nM
CHEMBL2042538	O=C(O)c1cc(CN2CCCCC2)c2ccccn2c1=O	Activity	=	7600	nM
CHEMBL2042687	O=C(O)c1cc(CN2CCC(c3ccccc3)C2)c2ccccn2c1=O	Activity	>	100000	nM
CHEMBL2042689	O=C(O)c1cc(CN2CCN(c3ccccc3)C(=O)C2)c2ccccn2c1=O	Activity	=	1100	nM
CHEMBL2042690	O=C(O)c1cc(CN2CCN(c3ccncc3)CC2)c2ccccn2c1=O	Activity	=	1500	nM
CHEMBL2057417	Cc1nc2sc(C(=O)NCc3ccncc3)c(N)c2c(C)c1Cl	EC50	>	30000	nM
CHEMBL2203588	C[C@@]1(NC(=O)c2cc(CN3CCC(C#N)(c4ccccn4)CC3)c3ccccn3c2=O)CCCC[C@H]1O	IP	>	20000	nM
CHEMBL2204279	COc1ccc(Cn2cc(C(=O)NC3CCCCC3)c(=O)c3ccccc32)cc1	IP	=	14000	nM
CHEMBL2204280	COc1ccc(Cn2cc(C(=O)Nc3ccccc3C)c(=O)c3ccccc32)cc1	IP	=	23000	nM
CHEMBL2204281	N#CC1(c2ccccn2)CCN(Cc2cc(C(N)=O)c(=O)n3ccccc23)CC1	IP	=	1900	nM
CHEMBL2204282	CNC(=O)c1cc(CN2CCC(C#N)(c3ccccn3)CC2)c2ccccn2c1=O	IP	=	4300	nM
CHEMBL2204283	N#CC1(c2ccccn2)CCN(Cc2cc(C(=O)N3CCCC3)c(=O)n3ccccc23)CC1	IP	=	23000	nM
CHEMBL2204284	Cc1ccccc1NC(=O)c1cc(CN2CCC(C#N)(c3ccccn3)CC2)c2ccccn2c1=O	IP	=	2400	nM
CHEMBL2204285	N#CC1(c2ccccn2)CCN(Cc2cc(C(=O)N3CCCc4ccccc43)c(=O)n3ccccc23)CC1	IP	=	7800	nM
CHEMBL2204286	Cc1cccc2c1N(C(=O)c1cc(CN3CCC(C#N)(c4ccccn4)CC3)c3ccccn3c1=O)CCC2	IP	=	4400	nM
CHEMBL2204287	Cn1cc(NC(=O)c2cc(CN3CCC(C#N)(c4ccccn4)CC3)c3ccccn3c2=O)nn1	IP	=	1300	nM
CHEMBL2204288	N#CC1(c2ccccn2)CCN(Cc2cc(C(=O)NC3CC3)c(=O)n3ccccc23)CC1	IP	=	2200	nM
CHEMBL2204293	N#CC1(c2ccccn2)CCN(Cc2cc(C(=O)NC3CCCOC3)c(=O)n3ccccc23)CC1	IP	=	2600	nM
CHEMBL2204295	CN(C(=O)c1cc(CN2CCC(C#N)(c3ccccn3)CC2)c2ccccn2c1=O)C1CCOCC1	IP	=	4400	nM
CHEMBL2313495	CN(C)C1(C)C(=O)N(Cc2ccc(-c3cnn(C)c3)cc2)c2ccccc21	EC50	>	10000	nM
CHEMBL2313496	Cn1cc(-c2ccc(CN3C(=O)C(C)(O)c4ccccc43)c(F)c2)cn1	EC50	>	10000	nM
CHEMBL2313497	Cn1cc(-c2ccc(CN3C(=O)C(O)(CF)c4ccccc43)c(F)c2)cn1	EC50	>	10000	nM
CHEMBL2313498	Cn1cc(-c2ccc(CN3C(=O)C(O)(C(F)(F)F)c4ccccc43)c(F)c2)cn1	EC50	=	3300	nM
CHEMBL2313499	CCn1cc(-c2ccc(CN3C(=O)C(O)(C(F)(F)F)c4ccccc43)c(F)c2)cn1	EC50	=	3300	nM
CHEMBL2313500	CCCn1cc(-c2ccc(CN3C(=O)C(O)(C(F)(F)F)c4ccccc43)c(F)c2)cn1	Activity
CHEMBL2313501	CC(C)n1cc(-c2ccc(CN3C(=O)C(O)(C(F)(F)F)c4ccccc43)c(F)c2)cn1	Activity
CHEMBL2313502	O=C1N(Cc2ccc(-c3cn[nH]c3)cc2F)c2ccccc2C1(O)C(F)(F)F	Activity
CHEMBL2313503	COC1(C(F)(F)F)C(=O)N(Cc2ccc(-c3cnn(C)c3)cc2F)c2ccccc21	Activity
CHEMBL2313504	Cn1cc(-c2ccc(CN3C(=O)C(F)(C(F)(F)F)c4ccccc43)c(F)c2)cn1	EC50	>	10000	nM
CHEMBL2313505	Cn1cc(-c2ccc(CN3C(=O)C(F)(F)c4ccccc43)c(F)c2)cn1	Activity
CHEMBL2313506	Cn1cc(-c2ccc(CN3C(=O)C(O)(C(F)(F)F)c4ccccc43)c(Cl)c2)cn1	EC50	>	10000	nM
CHEMBL2313507	Cn1cc(-c2ccc(CN3C(=O)C(O)(C(F)(F)F)c4ccccc43)cc2)cn1	EC50	=	3981.07	nM
CHEMBL2313508	Cn1cc(-c2ccc(CN3C(=O)CCc4ccccc43)c(F)c2)cn1	EC50	=	5600	nM
CHEMBL2313509	Cn1cc(-c2ccc(CN3C(=O)CCCc4ccccc43)c(F)c2)cn1	Activity
CHEMBL2313511	Cn1cc(-c2ccc(Cn3ccccc3=O)c(F)c2)cn1	Activity
CHEMBL2313512	Cn1cc(-c2ccc(CN3C(=O)COc4ccccc43)c(F)c2)cn1	EC50	=	5200	nM
CHEMBL2313513	Cn1cc(-c2ccc(CN3C(=O)OCc4ccccc43)c(F)c2)cn1	EC50	>	10000	nM
CHEMBL2313514	Cn1cc(-c2ccc(CN3C(=O)NCc4ccccc43)c(F)c2)cn1	EC50	>	10000	nM
CHEMBL2313515	Cn1cc(-c2ccc(CN3C(=O)CSc4ccccc43)c(F)c2)cn1	EC50	=	3200	nM
CHEMBL2313516	Cn1cc(-c2ccc(CN3C(=O)C[S+]([O-])c4ccccc43)c(F)c2)cn1	EC50	>	10000	nM
CHEMBL2313517	Cn1cc(-c2ccc(CN3C(=O)CS(=O)(=O)c4ccccc43)c(F)c2)cn1	EC50	>	10000	nM
CHEMBL2313518	Cn1cc(-c2ccc(CN3CCSc4ccccc43)c(F)c2)cn1	Activity
CHEMBL2313519	Cn1cc(-c2ccc(CN3c4ccccc4CS3(=O)=O)c(F)c2)cn1	EC50	>	10000	nM
CHEMBL2313520	Cn1cc(-c2ccc(CN3C(=O)Cc4ccccc43)c(F)c2)cn1	EC50	=	2400	nM
CHEMBL2313521	Cn1cc(-c2ccc(Cn3c(=O)[nH]c4ccccc43)c(F)c2)cn1	Activity
CHEMBL2313522	Cn1cc(-c2ccc(CN3CCc4ccccc43)c(F)c2)cn1	Activity
CHEMBL2313523	CC(=O)N(Cc1ccc(-c2cnn(C)c2)cc1F)c1ccccc1	Activity
CHEMBL2313524	Cn1cc(-c2ccc(CN3C(=O)c4cccc5cccc3c45)c(F)c2)cn1	Activity
CHEMBL2313525	Cn1cc(-c2ccc(CN3CC(c4ccccc4)CC3=O)c(F)c2)cn1	Activity
CHEMBL2313526	COc1nc2ccccc2n1Cc1ccc(-c2cnn(C)c2)cc1F	Activity
CHEMBL2313527	Cn1cc(-c2ccc(Cn3c4ccccc4c4nccnc43)c(F)c2)cn1	Activity
CHEMBL2313528	Cn1cc(-c2ccc(Cn3c4ccccc4c4cccnc43)c(F)c2)cn1	Activity
CHEMBL2313529	CC1C(=O)N(Cc2ccc(-c3cnn(C)c3)cc2F)c2ccccc21	EC50	>	10000	nM
CHEMBL2313530	Cn1cc(-c2ccc(CN3C(=O)C(N)c4ccccc43)c(F)c2)cn1	EC50	=	1300	nM
CHEMBL2313531	Cn1cc(-c2ccc(CN3C(=O)C(C)(N)c4ccccc43)c(F)c2)cn1	EC50	>	10000	nM
CHEMBL2333467	O=C1N(Cc2ccc(Br)cc2)c2ccccc2C12CCCO2	Activity
CHEMBL2333468	C[Si](C)(C)C1COC2(C1)C(=O)N(Cc1ccc(Br)cc1)c1ccccc12	Activity
CHEMBL2333469	O=C1N(Cc2ccc(Br)cc2)c2ccccc2C12CCCN2	Activity
CHEMBL2333470	CN1CCCC12C(=O)N(Cc1ccc(Br)cc1)c1ccccc12	Activity
CHEMBL2333472	Cn1cc(-c2ccc(CN3C(=O)C4(CCN(c5ncccn5)C4)c4ccccc43)c(F)c2)cn1	EC50	=	2500	nM
CHEMBL2333473	Cc1nn(C)cc1-c1ccc(CN2C(=O)C3(CCN(C4CCCC4)C3)c3ccccc32)c(F)c1	EC50	=	3000	nM
CHEMBL2333474	Cn1cc(-c2ccc(CN3C(=O)C4(CCN(C5CCCC5)C4)c4ccccc43)c(F)c2)c(C(F)(F)F)n1	Activity
CHEMBL2333475	Cc1c(-c2ccc(CN3C(=O)C4(CCN(C5CCCC5)C4)c4ccccc43)c(F)c2)cnn1C	Activity
CHEMBL2333476	Cc1nn(C)c(C)c1-c1ccc(CN2C(=O)C3(CCN(C4CCCC4)C3)c3ccccc32)c(F)c1	Activity
CHEMBL2333477	Cn1cc(-c2ccc(CN3C(=O)C4(CCN(C5CCCC5)C4)c4ccccc43)cc2F)cn1	EC50	=	2000	nM
CHEMBL2333478	Cn1cc(-c2cc(F)c(CN3C(=O)C4(CCN(C5CCCC5)C4)c4ccccc43)c(F)c2)cn1	EC50	=	2600	nM
CHEMBL2333479	Cn1cc(-c2ccc(CN3C(=O)C4(CCN(C5CCCC5)C4)c4ccccc43)c(F)c2F)cn1	EC50	>	10000	nM
CHEMBL2333480	Cn1cc(-c2cc(F)c(CN3C(=O)C4(CCN(C5CCCC5)C4)c4ccccc43)cc2F)cn1	EC50	=	4100	nM
CHEMBL2333481	Cn1cc(-c2ccc(CN3C(=O)C4(CCN(C5CCCC5)C4)c4ccccc43)cc2)cn1	EC50	=	1800	nM
CHEMBL2333482	CCN1CCC2(C1)C(=O)N(Cc1ccc(-c3cnn(C)c3)cc1F)c1ccccc12	EC50	=	3200	nM
CHEMBL2333483	Cn1cc(-c2ccc(CN3C(=O)C4(CCN(CCF)C4)c4ccccc43)c(F)c2)cn1	EC50	=	4100	nM
CHEMBL2333484	Cn1cc(-c2ccc(CN3C(=O)C4(CCN(CC(F)F)C4)c4ccccc43)c(F)c2)cn1	EC50	>	10000	nM
CHEMBL2333485	Cn1cc(-c2ccc(CN3C(=O)C4(CCN(CC(F)(F)F)C4)c4ccccc43)c(F)c2)cn1	Activity
CHEMBL2333860	Cn1cc(-c2ccc(CN3C(=O)C4(CCN(C(=O)OC(C)(C)C)C4)c4ccccc43)c(F)c2)cn1	Activity
CHEMBL2333861	CC(=O)N1CCC2(C1)C(=O)N(Cc1ccc(-c3cnn(C)c3)cc1F)c1ccccc12	EC50	>	10000	nM
CHEMBL2333862	Cn1cc(-c2ccc(CN3C(=O)C4(CCN(C(=O)C5CCC5)C4)c4ccccc43)c(F)c2)cn1	EC50	=	6300	nM
CHEMBL2333863	Cn1cc(-c2ccc(CN3C(=O)C4(CCN(C(=O)C5CCCCC5)C4)c4ccccc43)c(F)c2)cn1	EC50	=	5000	nM
CHEMBL2333864	Cn1cc(-c2ccc(CN3C(=O)C4(CCN(S(C)(=O)=O)C4)c4ccccc43)c(F)c2)cn1	EC50	>	10000	nM
CHEMBL2333865	CN1CCC2(C1)C(=O)N(Cc1ccc(-c3cnn(C)c3)cc1F)c1ccccc12	EC50	=	3200	nM
CHEMBL2333866	Cn1cc(-c2ccc(CN3C(=O)C4(CCNC4)c4ccccc43)c(F)c2)cn1	Activity
CHEMBL2333867	CN1CCC2(CCN(Cc3ccc(-c4cnn(C)c4)cc3F)C2=O)C1	EC50	>	10000	nM
CHEMBL2333868	CN1CCC2(CC1)C(=O)N(Cc1ccc(-c3cnn(C)c3)cc1F)c1ccccc12	EC50	=	3800	nM
CHEMBL2333869	Cn1cc(-c2ccc(CN3C(=O)C4(CCNCC4)c4ccccc43)c(F)c2)cn1	EC50	>	10000	nM
CHEMBL2333870	Cn1cc(-c2ccc(CN3C(=O)C4(CCN(C5CCC5)C4)c4ccccc43)c(F)c2)cn1	EC50	>	10000	nM
CHEMBL2333871	Cn1cc(-c2ccc(CN3C(=O)C4(CCN(C5CCCC5)C4)c4ccccc43)c(F)c2)cn1	EC50	=	3090.3	nM
CHEMBL2333872	Cn1cc(-c2ccc(CN3C(=O)C4(CCN(C5CCCCC5)C4)c4ccccc43)c(F)c2)cn1	EC50	=	5200	nM
CHEMBL2333873	Cn1cc(-c2ccc(CN3C(=O)C4(CCN(C5CCCCCC5)C4)c4ccccc43)c(F)c2)cn1	EC50	=	7500	nM
CHEMBL2333874	CC(C)N1CCC2(C1)C(=O)N(Cc1ccc(-c3cnn(C)c3)cc1F)c1ccccc12	EC50	>	10000	nM
CHEMBL2333875	Cn1cc(-c2ccc(CN3C(=O)C4(OCCO4)c4ccccc43)c(F)c2)cn1	EC50	=	2000	nM
CHEMBL2333876	Cn1cc(-c2ccc(CN3CC4(OCCO4)c4ccccc43)c(F)c2)cn1	EC50	>	10000	nM
CHEMBL2333877	Cn1cc(-c2ccc(CN3C(=O)C4(CCCO4)c4ccccc43)cc2)cn1	EC50	>	10000	nM
CHEMBL2333878	CN1CCCC12C(=O)N(Cc1ccc(-c3cnn(C)c3)cc1)c1ccccc12	EC50	>	10000	nM
CHEMBL3126486	COc1ccc(Cc2cc(C(=O)O)c(OC)c3ccccc23)cc1	Activity	=	3330	nM
CHEMBL3126659	COc1c(C(=O)N[C@H]2CCCC[C@@H]2O)cc(CN2CCN(c3cc4ccccc4cn3)CC2)c2ccccc12	Activity	=	4000	nM
CHEMBL3126660	COc1c(C(=O)N[C@H]2CCCC[C@@H]2O)cc(CN2CCN(c3cnn(C)c3)CC2)c2ccccc12	Activity	=	3900	nM
CHEMBL3126662	O=C(N[C@H]1CCCC[C@@H]1O)c1cc(Cc2ccc(Cl)nc2)c2ccccc2c1O	Activity	=	9100	nM
CHEMBL3126664	C=CCOc1c(C(=O)N[C@H]2CCCC[C@@H]2O)cc(Cc2ccc(Cl)nc2)c2ccccc12	Activity	=	1100	nM
CHEMBL3126665	CC(=O)Oc1c(C(=O)N[C@H]2CCCC[C@@H]2O)cc(Cc2ccc(Cl)nc2)c2ccccc12	Activity	>	10000	nM
CHEMBL3126666	CCc1c(C(=O)N[C@H]2CCCC[C@@H]2O)cc(Cc2ccc(Cl)nc2)c2ccccc12	Activity	=	7400	nM
CHEMBL3126675	COc1c(C(=O)O)cc(CN2CCC(C#N)(c3ccccn3)CC2)c2ccccc12	Activity	=	5400	nM
CHEMBL3299138	N#CC1(c2ccccn2)CCN(Cc2cc3c(c4ccccc24)CN(C2CCCOC2)C3=O)CC1	IP	=	1500	nM
CHEMBL3360928	O=c1c2cn(Cc3ccccc3)c3ccccc3c-2nn1Cc1ccccc1F	EC50	=	1000	nM
CHEMBL3360929	O=c1c2cn(Cc3ccccc3)c3ccccc3c-2nn1Cc1cccc(F)c1	EC50
CHEMBL3360930	O=c1c2cn(Cc3ccccc3)c3ccccc3c-2nn1Cc1ccc(F)cc1	EC50
CHEMBL3360932	Cc1cccc(Cn2nc3c4ccccc4n(Cc4ccccc4)cc-3c2=O)c1	EC50
CHEMBL3360933	Cc1ccc(Cn2nc3c4ccccc4n(Cc4ccccc4)cc-3c2=O)cc1	EC50
CHEMBL3360934	O=c1c2cn(Cc3ccccc3)c3ccccc3c-2nn1Cc1ccccn1	EC50	>	10000	nM
CHEMBL3360935	O=c1c2cn(Cc3ccccc3)c3ccccc3c-2nn1Cc1cccnc1	EC50	=	6310	nM
CHEMBL3360936	O=c1c2cn(Cc3ccccc3)c3ccccc3c-2nn1Cc1ccncc1	EC50	>	10000	nM
CHEMBL3360937	Cc1ccc(Cn2nc3c4ccccc4n(C)cc-3c2=O)c(C)c1	EC50
CHEMBL3360939	Cc1ccc(Cn2nc3c4ccccc4n(Cc4cccc(F)c4)cc-3c2=O)c(C)c1	EC50	=	1420	nM
CHEMBL3360940	Cc1ccc(Cn2nc3c4ccccc4n(Cc4ccc(F)cc4)cc-3c2=O)c(C)c1	EC50	=	2020	nM
CHEMBL3360941	Cc1ccc(Cn2nc3c4ccccc4n(Cc4ccccc4C)cc-3c2=O)c(C)c1	EC50
CHEMBL3360942	Cc1cccc(Cn2cc3c(=O)n(Cc4ccc(C)cc4C)nc-3c3ccccc32)c1	EC50
CHEMBL3360943	Cc1ccc(Cn2cc3c(=O)n(Cc4ccc(C)cc4C)nc-3c3ccccc32)cc1	EC50
CHEMBL3360944	Cc1ccc(Cn2nc3c4ccccc4n(Cc4ccccn4)cc-3c2=O)c(C)c1	EC50	=	3790	nM
CHEMBL3360945	Cc1ccc(Cn2nc3c4ccccc4n(Cc4cccnc4)cc-3c2=O)c(C)c1	EC50	=	3630.78	nM
CHEMBL3360946	Cc1ccc(Cn2nc3c4ccccc4n(Cc4ccncc4)cc-3c2=O)c(C)c1	EC50	=	1548.82	nM
CHEMBL3360948	COc1ccc(Cn2cc3c(=O)n(Cc4ccc(C)cc4C)nc-3c3ccccc32)c(F)c1	EC50
CHEMBL3360949	Cc1ccc(Cn2nc3c4ccccc4n(Cc4ccc(-c5cnn(C)c5)cc4F)cc-3c2=O)c(C)c1	EC50	=	1940	nM
CHEMBL3360950	Cc1ccc(Cn2nc3c4ccccc4n(Cc4ccc(-n5cccn5)cc4)cc-3c2=O)c(C)c1	EC50	=	1148.15	nM
CHEMBL3360951	O=c1c2c[nH]c3ccccc3c-2nn1[C@@H]1CCCC[C@H]1O	EC50
CHEMBL3360952	O=c1c2c[nH]c3ccccc3c-2nn1Cc1ccc(-n2cccn2)cc1	EC50
CHEMBL3360953	Cn1cc(-c2ccc(Cn3nc4c5ccccc5[nH]cc-4c3=O)cc2)cn1	EC50
CHEMBL3360957	Cc1ccc(C)c(Cn2nc3c4ccccc4[nH]cc-3c2=O)c1	EC50	>	30000	nM
CHEMBL3360958	Cn1nc2c3ccccc3n(Cc3ccc(-n4cccn4)cc3)cc-2c1=O	EC50	=	2430	nM
CHEMBL3746322	O=C(N[C@H]1CCCC[C@@H]1O)c1nn(Cc2ccc(-n3cccn3)cc2)c2ccccc12	EC50	=	4500	nM
CHEMBL3758238	O=c1cc(-c2ccccc2NCc2ccc(Br)cc2)ccn1[C@H]1CCCC[C@@H]1O	Activity
CHEMBL3758335	Nc1ccccc1-c1ccn([C@H]2CCCC[C@@H]2O)c(=O)c1	Activity
CHEMBL3758470	O=c1cc(-c2ccccc2OCc2ccc(Br)cc2)ccn1[C@H]1CCCC[C@@H]1O	Activity
CHEMBL3758526	O=c1cc(-c2ccccc2NCc2ccc(-c3ccccc3)cc2)ccn1[C@H]1CCCC[C@@H]1O	Activity
CHEMBL3758603	COc1ccccc1COc1ccccc1-c1ccn([C@H]2CCCC[C@@H]2O)c(=O)c1	Activity
CHEMBL3758703	O=c1cc(-c2ccccc2O)ccn1[C@H]1CCCC[C@@H]1O	Activity
CHEMBL3758706	O=c1cc(-c2ccccc2OCc2ccc(Br)cc2F)ccn1[C@H]1CCCC[C@@H]1O	Activity
CHEMBL3758892	O=c1cc(-c2ccccc2OCc2ccc(Oc3ccccc3)cc2)ccn1[C@H]1CCCC[C@@H]1O	Activity
CHEMBL3759509	N#Cc1ccccc1COc1ccccc1-c1ccn([C@H]2CCCC[C@@H]2O)c(=O)c1	Activity
CHEMBL3759548	O=c1cc(-c2ccccc2OCc2ccccc2C(F)(F)F)ccn1[C@H]1CCCC[C@@H]1O	Activity
CHEMBL3759679	O=c1cc(-c2ccccc2NCc2ccc(-c3ccncc3)cc2)ccn1[C@H]1CCCC[C@@H]1O	Activity
CHEMBL3759787	O=c1cc(-c2ccccc2OCc2ccc(-c3cnn(CC4CCCCC4)c3)cc2)ccn1[C@H]1CCCC[C@@H]1O	Activity
CHEMBL3759953	O=c1cc(-c2ccccc2OCc2ccc(-c3cnn(Cc4ccccc4)c3)cc2)ccn1[C@H]1CCCC[C@@H]1O	Activity
CHEMBL3808485	Cc1ccc(OC2CCN(c3ncnc4ccc(F)cc34)CC2)cn1	EC50	>	10000	nM
CHEMBL3822763	Cn1cc2c(-c3cc(F)c(Cn4cnc5ccccc5c4=O)c(F)c3)cccc2n1	EC50	>	10000	nM
CHEMBL3823059	Cn1cc2c(-c3cc(F)c(Cn4c(=O)cnc5ccccc54)c(F)c3)cccc2n1	EC50	>	10000	nM
CHEMBL3823130	Cn1cc(-c2ccc(CN3Cc4ncccc4C3=O)c(F)c2)cn1	EC50	=	2600	nM
CHEMBL3823474	Cn1cc2c(-c3cc(F)c(CN4CCc5ncccc5C4=O)c(F)c3)cccc2n1	EC50	>	10000	nM
CHEMBL3823999	Cn1cc2c(-c3cc(F)c(CN4C=CC5=NCCN5C4=O)c(F)c3)cccc2n1	EC50	>	10000	nM
CHEMBL4125749	O=C(N[C@H]1CCCC[C@@H]1O)C1CN(Cc2ccc(Br)nc2)c2ccccc2O1	EC50	=	1071.52	nM
CHEMBL4125860	O=C(N[C@H]1CCCCC1=O)C1CN(Cc2ccc(-n3cccn3)cc2)c2ccccc2O1	EC50	=	2630.27	nM
CHEMBL4126120	O=C(N[C@H]1CCCC[C@@H]1O)C1CN(Cc2ccc(-n3cccn3)cc2)c2c(F)cccc2O1	EC50	=	3090.3	nM
CHEMBL4126348	O=C(N[C@H]1CCC[C@@H]1O)C1CN(Cc2ccc(-n3cccn3)cc2)c2ccccc2O1	EC50	=	1174.9	nM
CHEMBL4126393	NC1CCCCC1NC(=O)C1CN(Cc2ccc(-n3cccn3)cc2)c2ccccc2O1	EC50	=	2238.72	nM
CHEMBL4126400	Cn1nccc1-c1ccc(CN2CC(C(=O)N[C@H]3CCCC[C@@H]3O)Oc3ccccc32)cn1	EC50	=	1258.93	nM
CHEMBL4126807	O=C(N[C@H]1CCCC[C@@H]1O)C1CN(Cc2ccc(-n3cccn3)cc2F)c2ccccc2O1	EC50	=	1600	nM
CHEMBL4126841	COc1cccnc1NC(=O)C1CN(Cc2ccc(-n3cccn3)cc2)c2ccccc2O1	EC50	=	1621.81	nM
CHEMBL4126902	O=C(N[C@H]1CCCC[C@@H]1O)C1CN(Cc2ccc(C(F)(F)F)nc2)c2ccccc2O1	EC50	=	3630.78	nM
CHEMBL4127046	O=C(N[C@H]1CCCC[C@@H]1O)C1CN(Cc2ccc(C3CC3)nc2)c2ccccc2O1	EC50	=	2238.72	nM
CHEMBL4127118	CN(C)c1ccc(CN2CC(C(=O)N[C@H]3CCCC[C@@H]3O)Oc3ccccc32)cn1	EC50	=	3800	nM
CHEMBL4127312	O=C(Nc1ncccc1F)C1CN(Cc2ccc(-n3cccn3)cc2)c2ccccc2O1	EC50	=	2290.87	nM
CHEMBL4127356	O=C(N[C@H]1CCCC[C@@H]1O)C1CN(Cc2ccc(-n3cccn3)cc2)c2ccc(F)cc2O1	EC50	=	2187.76	nM
CHEMBL4127506	O=C(N[C@H]1CCCC[C@@H]1O)C1CN(Cc2ccc(-n3cccc3)cc2)c2ccccc2O1	EC50	=	2100	nM
CHEMBL4127777	O=C(NC1CCOCC1)C1CN(Cc2ccc(-n3cccn3)cc2)c2ccccc2O1	EC50	=	6309.57	nM
CHEMBL4127828	O=C(N[C@H]1CCCC[C@@H]1O)C1CN(Cc2ccc(Cl)nc2)c2ccccc2O1	EC50	=	7600	nM
CHEMBL4128118	CC(C)(O)CNC(=O)C1CN(Cc2ccc(-n3cccn3)cc2)c2ccccc2O1	EC50	=	5888.44	nM
CHEMBL4128854	CC1(C(=O)N[C@H]2CCCC[C@@H]2O)CN(Cc2ccc(-n3cccn3)cc2)c2ccccc2O1	EC50	=	7300	nM
CHEMBL4129005	O=C(N[C@H]1CCCC[C@@H]1O)C1Cc2ccccc2N(Cc2ccc(-n3cccn3)cc2)C1	EC50	=	1400	nM
CHEMBL4129395	O=C(NC1CCCCC1)C1CN(Cc2ccc(-n3cccn3)cc2)c2ccccc2O1	EC50	>	10000	nM
CHEMBL4130215	O=C(N[C@H]1CCCC[C@@H]1O)C1CN(Cc2ccc(-n3cccn3)cc2)c2cc(Cl)ccc2O1	EC50	=	2800	nM
CHEMBL4130246	O=C(NCC(O)C(F)(F)F)C1CN(Cc2ccc(-n3cccn3)cc2)c2ccccc2O1	EC50	=	2137.96	nM
CHEMBL4130287	CC(O)(CNC(=O)C1CN(Cc2ccc(-n3cccn3)cc2)c2ccccc2O1)C1CC1	EC50	=	1900	nM
CHEMBL4203318	COc1ccc(Cn2cc3c(=O)onc-3c3ccccc32)cc1	IP	>	100000	nM
CHEMBL4204428	CCC[C@@]1(C)N=C(c2ccccc2)c2cc(Cl)ccc2NC1=S	EC50	>	10000	nM
CHEMBL4204828	CC(C)[C@@H]1N=C(N2CCCCC2)c2cc(Cl)ccc2NC1=S	EC50	>	10000	nM
CHEMBL4204936	S=C1CC(c2ccccc2)=Nc2cc(Cl)ccc2N1	EC50	>	10000	nM
CHEMBL4205325	S=C1Cc2ccccc2-c2cc(Cl)ccc2N1	EC50	>	10000	nM
CHEMBL4205462	CC(C)[C@@H]1N=C(c2ccccc2)c2cc(Cl)ccc2N=C1N	Activity
CHEMBL4206098	Fc1ccccc1C1=N[C@@H](c2ccccc2)C(=S)Nc2ccc(Cl)cc21	EC50	=	1465	nM
CHEMBL4206346	Fc1ccccc1C1=NCC(=S)Nc2ccccc21	EC50	>	10000	nM
CHEMBL4206551	COc1ccc(Cn2cc3c(=O)[nH]nc-3c3ccccc32)cc1	IP	=	57000	nM
CHEMBL4206609	Fc1ccccc1C1=N[C@H](c2ccccc2)C(=S)Nc2ccc(Cl)cc21	EC50	>	10000	nM
CHEMBL4206991	CC(C)=C1N=C(c2ccccc2)c2cc(Cl)ccc2NC1=S	EC50	>	10000	nM
CHEMBL4208883	CC(=O)c1ccc2c(c1)C(c1ccccc1)=NC(C)C(=S)N2	EC50	>	10000	nM
CHEMBL4210464	CCCC1=N[C@@H](C(C)C)C(=S)Nc2ccc(Cl)cc21	EC50	>	10000	nM
CHEMBL4211076	Cc1nnc2sc(C(=O)N3CC(c4ccccc4)C3)c(N)c2c1C	EC50	>	10000	nM
CHEMBL4211235	Cc1ccc2c(c1)C(c1ccccc1)=NCC(=S)N2	EC50	=	3678	nM
CHEMBL4211355	CCOC1N=C(c2ccccc2)c2cc(Cl)ccc2NC1=S	EC50	>	10000	nM
CHEMBL4211633	O=[N+]([O-])c1ccc2c(c1)C(c1ccccc1)=NCC(=S)N2	EC50	=	4479	nM
CHEMBL4211802	CC(C)(O)C1N=C(c2ccccc2)c2cc(Cl)ccc2NC1=S	EC50	=	1846	nM
CHEMBL4212590	CSC1=Nc2ccc(Cl)cc2C(c2ccccc2)=N[C@H]1C(C)C	Activity
CHEMBL4213275	CC1N=C(c2ccccc2)c2cc(C#N)ccc2NC1=S	EC50	>	10000	nM
CHEMBL4213813	CC(C)[C@@H]1N=C(c2ccccc2)c2cc(Cl)ccc2N(C)C1=S	EC50	>	10000	nM
CHEMBL4213869	COc1ccc(Cc2cc3c(=O)n(-c4ccccc4F)ccc3c3ccccc23)cc1	IP	=	3300	nM
CHEMBL4214189	Fc1ccccc1C1=NCC(=S)Nc2ccc(I)cc21	EC50	=	2154	nM
CHEMBL4214488	CC(C)[C@@H]1N=C(c2ccc(C(F)(F)F)cc2)c2cc(Cl)ccc2NC1=S	EC50	>	10000	nM
CHEMBL4214582	S=C1Nc2ccc(Cl)cc2C(c2ccccc2)=NC1n1ccnc1	EC50	>	10000	nM
CHEMBL4215509	S=C1CN=C(c2ccccc2)c2ccccc2N1	EC50	>	10000	nM
CHEMBL4215529	Fc1ccccc1C1=NCc2cnnn2-c2ccc(Cl)cc21	Activity
CHEMBL4216071	CNC1=Nc2ccc(Cl)cc2C(c2ccccc2)=N[C@H]1C(C)C	Activity
CHEMBL4216618	S=C1COC(c2ccccc2)c2cc(Cl)ccc2N1	EC50	>	10000	nM
CHEMBL4217647	CCOC(=O)C1N=C(c2ccccc2)c2cc(Cl)ccc2NC1=S	EC50	>	10000	nM
CHEMBL4217684	CC(C)[C@@H]1N=C(c2ccccc2)c2cc(-c3ccccc3)ccc2NC1=S	EC50	=	1469	nM
CHEMBL4218212	CCC1N=C(c2ccccc2)c2cc(N)ccc2NC1=S	EC50	>	10000	nM
CHEMBL4218277	COc1ccc(Cn2cc3c(=O)n(-c4ccccc4)nc-3c3ccccc32)cc1	IP	=	8900	nM
CHEMBL4218876	CC(C)C[C@@H]1N=C(c2ccccc2Cl)c2cc(Cl)ccc2NC1=S	EC50	>	10000	nM
CHEMBL4225249	Cn1cc(-c2ccc(Cn3cc(C(=O)N4CCN(C(=O)OC(C)(C)C)CC4)c4ncccc43)cc2)cn1	Activity
CHEMBL4225820	O=C(N[C@H]1CCCC[C@@H]1O)c1cn(Cc2ccc(-c3nccs3)cc2)c2ccccc12	Activity
CHEMBL4226908	Cc1cnc(C(=O)N[C@H]2CC(O)OC[C@@H]2O)cc1Cc1ccc(-n2cccn2)cc1	EC50	>	3000	nM
CHEMBL4226997	Cc1cnc(C(=O)N[C@H]2CCOC[C@@H]2O)cc1C(O)c1ccc(-n2cccn2)cc1	EC50	>	1000	nM
CHEMBL4227274	O=C(N[C@H]1CCCC[C@@H]1O)c1cn(Cc2ccccc2)c2ccccc12	Activity
CHEMBL4227739	Cn1cc(-c2ccc(Cn3cc(C(=O)Nc4ccccc4O)c4ncccc43)cc2)cn1	Activity
CHEMBL4227840	Cc1cnc(C(=O)N[C@H]2CCOC[C@@H]2O)cc1C(O)c1ccc(-c2cscn2)cc1	EC50	>	1101	nM
CHEMBL4227978	O=C(N[C@H]1CCCC[C@@H]1O)c1cn(Cc2ccc(-c3ncco3)cc2)c2ccccc12	Activity
CHEMBL4228265	Cn1cc(-c2ccc(Cn3cc(C(=O)N4CCCCC4)c4ncccc43)cc2)cn1	Activity
CHEMBL4228746	Cc1nc(C(=O)c2cn(Cc3ccc(-c4cnn(C)c4)cc3)c3cccnc23)oc1C	Activity
CHEMBL4238059	Cn1cc(-c2ccc(Cc3cc(C(=O)NC4CCOCC4)nc4c3ccn4C)cn2)cn1	EC50	>	30000	nM
CHEMBL4546244	COc1ccc(Cn2cc(C(=O)N[C@H]3CCCC[C@@H]3O)c3ncccc32)cc1	EC50	=	1800	nM
CHEMBL466253	COc1ccc(CN2C(=O)C(=O)c3cc(OC(F)(F)F)ccc32)cc1	EC50	>	30000	nM
CHEMBL4743571	Cc1c(Cl)nnc2sc(C(=O)NC3CN(c4ccc(C5CC5)nn4)C3)c(N)c12	Activity
CHEMBL4747706	COCCOc1nnc2sc(C(=O)NC3CN(c4ncc(C(F)(F)F)cn4)C3)c(N)c2c1C	Activity
CHEMBL4748261	Cc1c(Cl)nnc2sc(C(=O)NC3CN(c4ncncc4C#N)C3)c(N)c12	Activity
CHEMBL4751034	Cc1nc(Cl)c(C)c(N2CC(NC(=O)c3sc4nnc(Cl)c(C)c4c3N)C2)n1	Activity
CHEMBL4755728	CCc1nnc2sc(C(=O)NC3CN(c4ncc(C(F)(F)F)cn4)C3)c(N)c2c1C	Activity
CHEMBL4758929	CO[C@@H]1CCN(c2ccc(Cc3cc(C(=O)N[C@H]4CCCC[C@@H]4O)c(=O)n(C)c3C)cc2)C1	EC50	=	1686	nM
CHEMBL4759565	Cc1c(CO)nnc2sc(C(=O)NC3CN(c4ncc(C(F)(F)F)cn4)C3)c(N)c12	Activity
CHEMBL4760902	Cc1cc(C2CC2)ncc1N1CC(NC(=O)c2sc3nnc(Cl)c(C)c3c2N)C1	Activity
CHEMBL4762280	Cc1c(Cl)nnc2sc(C(=O)NC3CN(c4cnc(Cl)cn4)C3)c(N)c12	Activity
CHEMBL4776981	Cc1c(Cl)nnc2sc(C(=O)NC3CN(c4cc(C(F)(F)F)ncc4Cl)C3)c(N)c12	Activity
CHEMBL4779980	Cc1cc(N)c(C(=O)N[C@H]2CCOC[C@@H]2O)cc1Cc1ccc(-n2cccn2)cc1	EC50	>	9000	nM
CHEMBL4780059	Cc1c(C(F)F)nnc2sc(C(=O)NC3CN(c4ncc(C(F)(F)F)cn4)C3)c(N)c12	Activity
CHEMBL4780651	Cc1c(Cl)nnc2sc(C(=O)NC3CN(c4ncc(C(F)(F)F)cn4)C3)c(N)c12	Activity
CHEMBL4781873	Cc1c(Cl)nnc2sc(C(=O)NC3CN(c4nnc(CC(C)C)o4)C3)c(N)c12	Activity
CHEMBL4781913	Cc1c(CN(C)C)nnc2sc(C(=O)NC3CN(c4ncc(C(F)(F)F)cn4)C3)c(N)c12	Activity
CHEMBL4782416	Cc1c(Cl)nnc2sc(C(=O)NC3CN(c4cccnc4)C3)c(N)c12	Activity
CHEMBL4784478	Cc1c(O)nnc2sc(C(=O)NC3CN(c4ncc(C(F)(F)F)cn4)C3)c(N)c12	Activity
CHEMBL4785538	Cc1c(C(C)C)nnc2sc(C(=O)NC3CN(c4ncc(C(F)(F)F)cn4)C3)c(N)c12	Activity
CHEMBL4787099	Cc1c(Cl)nnc2sc(C(=O)NC3CN(c4ccnc(F)c4Cl)C3)c(N)c12	Activity
CHEMBL4790419	O=C(N[C@H]1CCOC[C@@H]1O)c1cc(Cc2ccc(-n3cccn3)cc2)ccn1	EC50	>	9000	nM
CHEMBL4794104	Cc1c(Cl)nnc2sc(C(=O)NC3CN(c4cc(Cl)ncc4Cl)C3)c(N)c12	Activity
CHEMBL4796921	Cc1nnc2sc(C(=O)NC3CN(c4ncc(C(F)(F)F)cn4)C3)c(N)c2c1C	Activity
CHEMBL4798497	COc1cc(N2CC(NC(=O)c3sc4nnc(Cl)c(C)c4c3N)C2)c(Cl)cn1	Activity
CHEMBL4846688	Cn1cc2cc(-c3cc(F)c(CN4Cc5cnn(CC6CCCO6)c5C4=O)c(F)c3)ccc2n1	EC50	=	1660	nM
CHEMBL4847801	Cn1cc2cc(-c3ccc(CN4Cc5ncsc5C4=O)c(F)c3)ccc2n1	EC50	=	2000	nM
CHEMBL4848188	Cc1[nH]cc2c1C(=O)N(Cc1c(F)cc(-c3cccc4nn(C)cc34)cc1F)C2	EC50	>	10000	nM
CHEMBL4851192	Cc1cc(-c2cc(F)c(CN3Cc4cnn(CC5CCCO5)c4C3=O)c(F)c2)ccn1	EC50	=	3580	nM
CHEMBL4852711	O=C1c2scnc2CN1Cc1c(F)cc(-c2ccc3ncccc3c2)cc1F	EC50	=	8000	nM
CHEMBL4852902	Cn1cc2c(-c3cc(F)c(CN4Cc5cn(CCN6CCCC6)nc5C4=O)c(F)c3)cccc2n1	EC50	=	5180	nM
CHEMBL4855564	Cn1cc2c(-c3cc(F)c(CN4Cc5ncoc5C4=O)c(F)c3)cccc2n1	EC50	>	10000	nM
CHEMBL4859124	Cn1cc2c(-c3cc(F)c(CN4Cc5ccn(CC6CCCO6)c5C4=O)c(F)c3)cccc2n1	EC50	=	6450	nM
CHEMBL4859477	Cn1cc2c(-c3cc(F)c(CN4Cc5ccsc5C4=O)c(F)c3)cccc2n1	EC50	=	2164	nM
CHEMBL4859577	Cn1cc2cc(-c3cc(F)c(CN4Cc5sccc5C4=O)c(F)c3)ccc2n1	EC50	=	1020	nM
CHEMBL4861665	Cn1cc(-c2ccc(CN3Cc4ccsc4C3=O)c(F)c2)cn1	EC50	=	4900	nM
CHEMBL4862413	Cn1cc2c(-c3ccc(CN4Cc5sccc5C4=O)c(F)c3)cccc2n1	EC50	=	3970	nM
CHEMBL4862985	Cn1cc2c(-c3cc(F)c(CN4Cc5cnn(CCO)c5C4=O)c(F)c3)cccc2n1	EC50	=	1510	nM
CHEMBL4863018	Cn1cc2c(-c3cc(F)c(CN4Cc5ccn(CCN6CCCC6)c5C4=O)c(F)c3)cccc2n1	EC50	=	2920	nM
CHEMBL4863755	COCCn1ncc2c1C(=O)N(Cc1c(F)cc(-c3cccc4nn(C)cc34)cc1F)C2	EC50	=	3930	nM
CHEMBL4865056	Cn1cc2c(-c3cc(F)c(CN4Cc5cn(CC6CCCO6)nc5C4=O)c(F)c3)cccc2n1	EC50	=	3540	nM
CHEMBL4866266	Cn1cnc2ccc(-c3cc(F)c(CN4Cc5sccc5C4=O)c(F)c3)cc21	EC50	=	2870	nM
CHEMBL4870412	Cn1cc2cc(-c3ccc(CN4Cc5sccc5C4=O)c(F)c3)ccc2n1	EC50	=	2780	nM
CHEMBL4872836	Cn1cc2c(-c3cc(F)c(CN4Cc5sccc5C4=O)c(F)c3)cccc2n1	EC50	=	1920	nM
CHEMBL4873644	Cn1cc2c(-c3cc(F)c(CN4Cc5ocnc5C4=O)c(F)c3)cccc2n1	EC50	>	10000	nM
CHEMBL4874253	Cc1nn(C)cc1-c1cc(F)c(CN2Cc3cnn(CC4CCCO4)c3C2=O)c(F)c1	EC50	=	3220	nM
CHEMBL4874580	Cn1cc2c(-c3cc(F)c(CN4Cc5cnn(CC6CCCO6)c5C4=O)c(F)c3)cccc2n1	EC50	=	1120	nM
CHEMBL4876000	Cn1cc2cccc(-c3cc(F)c(CN4Cc5cnn(CC6CCCO6)c5C4=O)c(F)c3)c2n1	EC50	=	6890	nM
CHEMBL4876330	Cn1cc2c(-c3cc(F)c(CN4Cc5ccn(CCCO)c5C4=O)c(F)c3)cccc2n1	EC50	=	5580	nM
CHEMBL4879038	Cn1cc2c(-c3cc(F)c(CN4Cc5nc[nH]c5C4=O)c(F)c3)cccc2n1	EC50	>	10000	nM
CHEMBL590736	O=C(O)c1cn(Cc2ccc(-n3cccn3)cn2)c2c(F)cccc2c1=O	Activity	=	1400	nM
CHEMBL590869	O=C(O)c1cn(Cc2cnc(-c3ccccc3)cn2)c2c(F)cccc2c1=O	IP	=	1300	nM
CHEMBL591812	O=C(O)c1cn(Cc2ncc(-c3ccccc3)cn2)c2c(F)cccc2c1=O	IP	=	2324	nM
CHEMBL592766	O=C(O)c1cn(Cc2ccc(-c3ccc4[nH]ccc4c3)nn2)c2c(F)cccc2c1=O	IP	=	8662	nM
CHEMBL593065	O=C(O)c1cn(Cc2cccc(OC(F)(F)F)c2)c2c(F)cccc2c1=O	IP	=	3600	nM
CHEMBL593298	O=C(O)c1cn(Cc2cccc(OC(F)(F)F)c2)c2cccc(F)c2c1=O	IP	=	5900	nM
CHEMBL593299	O=C(O)c1cn(Cc2cccc(OC(F)(F)F)c2)c2c(F)ccc(F)c2c1=O	IP	=	3200	nM
CHEMBL593504	COc1cccc(Cn2cc(C(=O)O)c(=O)c3ccccc32)c1	IP	=	2800	nM
CHEMBL593505	COc1cccc(Cn2cc(C(=O)O)c(=O)c3cccc(F)c32)c1	IP	=	2700	nM
CHEMBL593758	O=C(O)c1cn(Cc2ccccc2C(F)(F)F)c2c(F)ccc(F)c2c1=O	IP	=	2300	nM
CHEMBL593771	O=C(O)c1cn(Cc2c(F)cccc2F)c2c(F)cccc2c1=O	IP	=	1000	nM
CHEMBL593984	O=C(O)c1cn(Cc2ccc(C3CC3)cc2)c2c(F)cccc2c1=O	IP	=	1200	nM
CHEMBL593996	O=C(O)c1cn(C2(c3ccccc3)CC2)c2ccccc2c1=O	IP	=	13000	nM
CHEMBL593997	O=C(O)c1cn(C2(c3ccccc3)CC2)c2c(F)cccc2c1=O	IP	=	22000	nM
CHEMBL594002	O=C(O)c1cn(Cc2ccc(OC(F)(F)F)cc2)c2cccc(F)c2c1=O	IP	=	2800	nM
CHEMBL594003	O=C(O)c1cn(Cc2ccc(OC(F)(F)F)cc2)c2ccccc2c1=O	IP	=	1800	nM
CHEMBL594004	O=C(O)c1cn(Cc2ccc(OC(F)(F)F)cc2)c2c(F)cccc2c1=O	IP	=	2100	nM
CHEMBL594010	O=C(O)c1cn(Cc2ccc(OC(F)(F)F)cc2)c2c(F)ccc(F)c2c1=O	IP	=	1300	nM
CHEMBL594221	CS(=O)(=O)c1ccc(Cn2cc(C(=O)O)c(=O)c3ccccc32)cc1	IP	=	18000	nM
CHEMBL594433	O=C(O)c1cn(Cc2cccc(C(F)(F)F)c2)c2c(F)ccc(F)c2c1=O	IP	=	1600	nM
CHEMBL594434	O=C(O)c1cn(Cc2ccccc2C(F)(F)F)c2c(F)cccc2c1=O	IP	=	6900	nM
CHEMBL594462	O=C(O)c1cn(Cc2ccc(Br)cc2F)c2cccc(F)c2c1=O	IP	=	1100	nM
CHEMBL594464	O=C(O)c1cn(Cc2ccc(Br)cc2F)c2c(F)cccc2c1=O	IP	=	1200	nM
CHEMBL594657	O=C(O)c1cn(CCc2ccccc2)c2ccccc2c1=O	IP	>	100000	nM
CHEMBL594659	O=C(O)c1cn(Cc2c(F)cccc2F)c2cccc(F)c2c1=O	IP	=	1300	nM
CHEMBL594691	NC(=O)c1cccc(Cn2cc(C(=O)O)c(=O)c3ccccc32)c1	IP	=	4300	nM
CHEMBL594692	NC(=O)c1cccc(Cn2cc(C(=O)O)c(=O)c3cccc(F)c32)c1	IP	=	3400	nM
CHEMBL595141	O=C(O)c1cn(Cc2cccc(C(F)(F)F)c2)c2c(F)cccc2c1=O	IP	=	2700	nM
CHEMBL595369	O=C(O)c1cn(Cc2ccccc2)c2ccccc2c1=O	IP	=	1700	nM
CHEMBL595372	O=C(O)c1cn(Cc2ccccc2)c2c(F)cccc2c1=O	IP	=	4000	nM
CHEMBL596436	CS(=O)(=O)c1ccc(Cn2cc(C(=O)O)c(=O)c3c(F)ccc(F)c32)cc1	IP	=	16000	nM
CHEMBL596526	O=C(O)c1cn(Cc2cccc(C(F)(F)F)c2)c2ccccc2c1=O	IP	=	7200	nM
CHEMBL599352	O=C(O)c1cn(Cc2ccc(-n3cccn3)nn2)c2c(F)cccc2c1=O	Activity	=	24000	nM
CHEMBL599521	O=C(O)c1cn(Cc2ccc(N3CCCC3=O)cc2)c2cccc(F)c2c1=O	Activity	=	2500	nM
CHEMBL602130	O=C(O)c1cn(Cc2cnc(-c3ccccc3)nc2)c2c(F)cccc2c1=O	IP	=	4000	nM
CHEMBL604048	O=C(O)c1cn(Cc2cccc(OC(F)(F)F)c2)c2ccccc2c1=O	IP	=	4100	nM
CHEMBL604169	COc1cccc(Cn2cc(C(=O)O)c(=O)c3c(F)ccc(F)c32)c1	IP	=	4200	nM
CHEMBL604482	O=C1C(=O)N(Cc2ccc(Oc3ccccc3)cc2)c2ccc(OC(F)(F)F)cc21	EC50	>	30000	nM
CHEMBL605152	Cc1ccnn1-c1ccc(Cn2cc(C(=O)O)c(=O)c3c(F)cccc32)cc1	Activity	=	2900	nM
CHEMBL606975	CS(=O)(=O)c1cccc(-c2ccc(Cn3cc(C(=O)O)c(=O)c4cccc(F)c43)nn2)c1	IP	=	1543	nM
CHEMBL607692	O=C(O)c1cn(Cc2ccc(C(F)(F)F)cc2)c2cccc(F)c2c1=O	IP	=	1500	nM
CHEMBL608388	COc1ccc(Cn2cc(C(=O)O)c(=O)c3cccc(F)c32)cc1	IP	=	1100	nM
CHEMBL609868	O=C(O)c1cn(CCc2ccccc2)c2c(F)cccc2c1=O	IP	=	24000	nM
CHEMBL609869	O=C(O)c1cn(Cc2ccccc2)c2c(F)ccc(F)c2c1=O	IP	=	3000	nM
CHEMBL610178	O=C(O)c1cn(Cc2ccccc2C(F)(F)F)c2ccccc2c1=O	IP	=	4300	nM
CHEMBL611019	COc1cccc(Cn2cc(C(=O)O)c(=O)c3c(F)cccc32)c1	IP	=	2100	nM
CHEMBL611315	COc1ccc(Cn2cc(C(=O)O)c(=O)c3c(F)cccc32)cc1	IP	=	2000	nM
CHEMBL611942	CS(=O)(=O)c1ccc(Cn2cc(C(=O)O)c(=O)c3cccc(F)c32)cc1	IP	=	13000	nM
CHEMBL86888	O=c1c2cn(Cc3ccccc3)c3ccccc3c-2nn1Cc1ccccc1	EC50
CHEMBL89202	Cn1nc2c3ccccc3n(Cc3ccccc3)cc-2c1=O	EC50	>	10000	nM
cmpd.row.No.821	O=C1N(CC2=C(F)C=C(C3=CC4=CN(C)N=C4C=C3)C=C2F)CC5=C1C=CS5	EC50	=	1020	nM
cmpd.row.No.822	O=C1N(CC2=C(F)C=C(C3=CC=C(C=CC=N4)C4=C3)C=C2F)CC5=C1N6C(C=C5)=NN=C6	EC50	=	1100	nM
cmpd.row.No.823	O=C1N(CC2=C(F)C=C(C3=CC=CC4=NN(C)C=C43)C=C2F)CC5=C1N(CC6OCCC6)N=C5	EC50	=	1120	nM
cmpd.row.No.824	FC1=CC(F)=C2C(N(CC3=CC=CC(C4=CC=NC=C4)=C3)C=C2S(CC(NC5=NOC(C)=C5)=O)(=O)=O)=C1	EC50	=	1300	nM
cmpd.row.No.825	FC1=CC(F)=C2C(N(CC3=CC=CC([H])=C3)C=C2S(CC(NC4=NC=CC=C4)=O)(=O)=O)=C1	EC50	=	1400	nM
cmpd.row.No.826	FC1=CC(F)=C2C(N(CC3=CC=CC(C4=CNN=C4)=C3)C=C2S(CC(NC5=NOC(C)=C5)=O)(=O)=O)=C1	EC50	=	1400	nM
cmpd.row.No.827	O=C1N(CC2=C(F)C=C(C3=CC=C(C=CC=N4)C4=C3)C=C2)CC5=C1N6C(C=C5)=NN=C6	EC50	=	1400	nM
cmpd.row.No.828	O=C1N(CC2=C(F)C=C(C3=CC=CC4=NN(C)C=C43)C=C2F)CC5=C1N(CCO)N=C5	EC50	=	1510	nM
cmpd.row.No.829	FC1=CC(F)=C2C(N(CC3=CC=CC(N4C=CN=N4)=C3)C=C2S(CC(NC5=NOC(C)=C5)=O)(=O)=O)=C1	EC50	=	1600	nM
cmpd.row.No.830	O=C1N(CC2=C(F)C=C(C3=CC4=CN(C)N=C4C=C3)C=C2F)CC5=C1N(CC6OCCC6)N=C5	EC50	=	1660	nM
cmpd.row.No.831	O=C1N(CC2=C(F)C=C(C3=CC=CC4=NN(C)C=C43)C=C2F)CC5=C1N6C(C=C5)=NC=C6	EC50	=	1700	nM
cmpd.row.No.832	O=C1N(CC2=C(F)C=C(C3=CC=CC4=NN(C)C=C43)C=C2F)CC5=C1C=CS5	EC50	=	1920	nM
cmpd.row.No.833	O=C1N(CC2=C(F)C=C(C3=CC4=CN(C)N=C4C=C3)C=C2)CC5=C1SC=N5	EC50	=	2000	nM
cmpd.row.No.834	FC1=CC(F)=C2C(N(CC3=CC=CC(C4=CN(C)N=C4)=C3)C=C2S(CC(NC5=NOC(C)=C5)=O)(=O)=O)=C1	EC50	=	2100	nM
cmpd.row.No.835	FC1=CC(F)=C2C(N(CC3=CN=C(C4=CN(C)N=C4)C=C3)C=C2S(CC(NC5=NC=CC=C5)=O)(=O)=O)=C1	EC50	=	2100	nM
cmpd.row.No.836	O=C1N(CC2=C(F)C=C(C3=CC=CC4=NN(C)C=C43)C=C2F)CC5=C1SC=C5	EC50	=	2164	nM
cmpd.row.No.837	FC1=CC(F)=C2C(N(CC3=CC=C(C4=CN=CC=C4)C=C3)C=C2S(CC(NC5=NC=CC=C5)=O)(=O)=O)=C1	EC50	=	2300	nM
cmpd.row.No.838	FC1=CC(F)=C2C(N(CC3=CC=CC(N=[N+]=[N-])=C3)C=C2S(CC(NC4=NC=CC=C4)=O)(=O)=O)=C1	EC50	=	2400	nM
cmpd.row.No.839	FC1=CC(F)=C2C(N(CC3=CC=C(C4=CC=NC=C4)C=C3)C=C2S(CC(NC5=NC=CC=C5)=O)(=O)=O)=C1	EC50	=	2500	nM
cmpd.row.No.840	O=C1N(CC2=C(F)C=C(C3=CN(C)N=C3)C=C2)CC4=C1N5C(C=C4)=NN=C5	EC50	=	2600	nM
cmpd.row.No.841	O=C1N(CC2=C(F)C=C(C3=CN(C)N=C3)C=C2F)CC4=C1N5C(C=C4)=NN=C5	EC50	=	2600	nM
cmpd.row.No.842	FC1=CC(F)=C2C(N(CC3=CC=CN=C3)C=C2S(CC(NC4=NC=CC=C4)=O)(=O)=O)=C1	EC50	=	2700	nM
cmpd.row.No.843	O=C1N(CC2=CC=C(C3=CC4=CN(C)N=C4C=C3)C=C2F)CC5=C1C=CS5	EC50	=	2780	nM
cmpd.row.No.844	CC1=NN=C2N1C3=C(CN(CC4=C(F)C=C(C5=CC6=CN(C)N=C6C=C5)C=C4)C3=O)C=C2	EC50	=	2800	nM
cmpd.row.No.845	FC1=CC(F)=C2C(N(CC3=CC=CC(C4=CN=CC=C4)=C3)C=C2S(CC(NC5=NC=CC=C5)=O)(=O)=O)=C1	EC50	=	2800	nM
cmpd.row.No.846	O=C1N(CC2=C(F)C=C(C3=CC=C(N=CN4C)C4=C3)C=C2F)CC5=C1C=CS5	EC50	=	2870	nM
cmpd.row.No.847	FC1=CC(F)=C2C(N(CC3=CC=C(C4=CN=C(F)C=C4)C=C3)C=C2S(CC(NC5=NC=CC=C5)=O)(=O)=O)=C1	EC50	=	2900	nM
cmpd.row.No.848	FC1=CC(F)=C2C(N(CC3=CC=C(C4=CN=C(OC)N=C4)C=C3)C=C2S(CC(NC5=NC=CC=C5)=O)(=O)=O)=C1	EC50	=	2900	nM
cmpd.row.No.849	O=C1N(CC2=C(F)C=C(C3=CC=CC4=NN(C)C=C43)C=C2F)CC5=C1N(CCN6CCCC6)C=C5	EC50	=	2920	nM
cmpd.row.No.850	FC1=CC(F)=C2C(N(CC3=CC=CC(C4=CC=NC=C4)=C3)C=C2S(CC(NC5=NC=CC=C5)=O)(=O)=O)=C1	EC50	=	3100	nM
cmpd.row.No.851	FC1=CC(F)=C2C(N(CC3=CC=CC(C4=C(Cl)N=CC=C4)=C3)C=C2S(CC(NC5=NC=CC=C5)=O)(=O)=O)=C1	EC50	=	3200	nM
cmpd.row.No.852	O=C1N(CC2=C(F)C=C(C3=CN(C)N=C3C)C=C2F)CC4=C1N(CC5OCCC5)N=C4	EC50	=	3220	nM
cmpd.row.No.853	FC1=CC(F)=C2C(N(CC3=CC=C(C4=CC=CN=C4)C=C3F)C=C2S(CC(NC5=NC=CC=C5)=O)(=O)=O)=C1	EC50	=	3300	nM
cmpd.row.No.854	FC1=CC(F)=C2C(N(CC3=CC=CC(N4C=CN=N4)=C3)C=C2S(CC(NC5=NC=CC=C5)=O)(=O)=O)=C1	EC50	=	3300	nM
cmpd.row.No.855	FC1=CC(F)=C2C(N(CC3=CC=CC(C4=CC(F)=NC=C4)=C3)C=C2S(CC(NC5=NC=CC=C5)=O)(=O)=O)=C1	EC50	=	3400	nM
cmpd.row.No.856	CC1=NN=C2N1C3=C(CN(CC4=C(F)C=C(C5=CN(C)N=C5)C=C4F)C3=O)C=C2	EC50	=	3500	nM
cmpd.row.No.857	O=C1N(CC2=C(F)C=C(C3=CC=CC4=NN(C)C=C43)C=C2F)CC5=CN(C[C@H]6OCCC6)N=C51	EC50	=	3540	nM
cmpd.row.No.858	O=C1N(CC2=C(F)C=C(C3=CC=NC(C)=C3)C=C2F)CC4=C1N(CC5OCCC5)N=C4	EC50	=	3580	nM
cmpd.row.No.859	FC1=CC(F)=C2C(N(CC3=CC=C(C4=CN(C)N=C4)C=C3F)C=C2S(C)(=O)=O)=C1	EC50	=	3600	nM
cmpd.row.No.860	FC1=CC(F)=C2C(N(CC3=CC=CC(C4=C(C)ON=C4C)=C3)C=C2S(CC(NC5=NC=CC=C5)=O)(=O)=O)=C1	EC50	=	3700	nM
cmpd.row.No.861	CC1=NN=C2N1C3=C(CN(CC4=C(F)C=C(C5=CC=CC6=NN(C)C=C65)C=C4F)C3=O)C=C2	EC50	=	3800	nM
cmpd.row.No.862	FC1=CC(F)=C2C(N(CC3=CC=CC(C4=CN=C(OC)N=C4)=C3)C=C2S(CC(NC5=NC=CC=C5)=O)(=O)=O)=C1	EC50	=	3800	nM
cmpd.row.No.863	O=C1N(CC2=C(F)C=C(C3=CC=CC4=NN(C)C=C43)C=C2F)CC5=C1N(CCOC)N=C5	EC50	=	3930	nM
cmpd.row.No.864	O=C1N(CC2=CC=C(C3=CC=CC4=NN(C)C=C43)C=C2F)CC5=C1C=CS5	EC50	=	3970	nM
cmpd.row.No.865	FC1=CC(F)=C2C(N(CC3=CC=C(C4=CC=NN4C)C=C3F)C=C2S(CC(NC5=NOC(C)=C5)=O)(=O)=O)=C1	EC50	=	4000	nM
cmpd.row.No.866	FC1=CC(F)=C2C(N(CC3=C[N+]([O-])=C(C4=CN(C)N=C4)C=C3)C=C2S(CC(NC5=NC=CC=C5)=O)(=O)=O)=C1	EC50	=	4100	nM
cmpd.row.No.867	FC1=CC(F)=C2C(N(C=C2S(CC(NC3=NC=CC=C3)=O)(=O)=O)CC4=CC=C(C=C4F)C5=CN(CCC)N=C5)=C1	EC50	=	4300	nM
cmpd.row.No.868	FC1=CC(F)=C2C(N(CC3=CC(C4=CN(C)N=C4)=NC=C3)C=C2S(CC(NC5=NOC(C)=C5)=O)(=O)=O)=C1	EC50	=	4300	nM
cmpd.row.No.869	O=C1N(CC2=C(F)C=C(C3=CN(C)N=C3)C=C2F)CC4=C1N5C(C=C4)=NC=C5	EC50	=	4800	nM
cmpd.row.No.870	FC1=CC(F)=C2C(N(CC3=CC=CC(C4=C(F)N=CC=C4)=C3)C=C2S(CC(NC5=NC=CC=C5)=O)(=O)=O)=C1	EC50	=	4900	nM
cmpd.row.No.871	O=C1N(CC2=C(F)C=C(C3=CN(C)N=C3)C=C2)CC4=C1SC=C4	EC50	=	4900	nM
cmpd.row.No.872	FC1=CC(F)=C2C(N(CC3=CC=CC(C4=CN=CN=C4)=C3)C=C2S(CC(NC5=NC=CC=C5)=O)(=O)=O)=C1	EC50	=	5100	nM
cmpd.row.No.873	O=C1N(CC2=C(F)C=C(C3=CC=CC4=NN(C)C=C43)C=C2F)CC5=CN(CCN6CCCC6)N=C51	EC50	=	5180	nM
cmpd.row.No.874	FC1=CC(F)=C2C(N(CC3=CC=CC(C4=CC5=NN(C)C=C5C=C4)=C3)C=C2S(CC(NC6=NC=CC=C6)=O)(=O)=O)=C1	EC50	=	5500	nM
cmpd.row.No.875	O=C1N(CC2=C(F)C=C(C3=CN(C)N=C3)C=C2)CC4=C1N5C(C=C4)=NC=C5	EC50	=	5500	nM
cmpd.row.No.876	O=C1N(CC2=C(F)C=C(C3=CC=CC4=NN(C)C=C43)C=C2F)CC5=C1N(CCCO)C=C5	EC50	=	5580	nM
cmpd.row.No.877	FC1=CC(F)=C2C(N(CC3=CC=CC(C4=CC(NN=C5)=C5C=C4)=C3)C=C2S(CC(NC6=NC=CC=C6)=O)(=O)=O)=C1	EC50	=	5800	nM
cmpd.row.No.878	FC1=CC(F)=C2C(N(CC3=CC=C(C4=CN=C(OC)N=C4)C=C3F)C=C2S(CC(NC5=NC=CC=C5)=O)(=O)=O)=C1	EC50	=	6400	nM
cmpd.row.No.879	FC1=CC(F)=C2C(N(CC3=CC=CC(N)=C3)C=C2S(CC(NC4=NC=CC=C4)=O)(=O)=O)=C1	EC50	=	6400	nM
cmpd.row.No.880	O=C1N(CC2=C(F)C=C(C3=CC=CC4=NN(C)C=C43)C=C2F)CC5=C1N(CC6OCCC6)C=C5	EC50	=	6450	nM
cmpd.row.No.881	O=C1N(CC2=C(F)C=C(C3=CC=CC4=CN(C)N=C43)C=C2F)CC5=C1N(CC6OCCC6)N=C5	EC50	=	6890	nM
cmpd.row.No.882	O=C1N(CC2=C(F)C=C(C3=CC4=C(N=CC=C4)C=C3)C=C2F)CC5=C1SC=N5	EC50	=	8000	nM
cmpd.row.No.883	FC1=CC(F)=C2C(N(CC3=CC(C4=CN(C)N=C4)=NC=C3)C=C2S(CC(NC5=NC=CC=C5)=O)(=O)=O)=C1	EC50	=	8200	nM
cmpd.row.No.884	CC1=NN=C2N1C3=C(CN(CC4=C(F)C=C(C5=CC6=CN(C)N=C6C=C5)C=C4F)C3=O)C=C2	EC50	>	10000	nM
cmpd.row.No.885	O=C1N(CC2=C(F)C=C(C3=CC=CC4=NN(C)C=C43)C=C2F)CC5=C1N=CO5	EC50	>	10000	nM
cmpd.row.No.886	O=C1N(CC2=C(F)C=C(C3=CC=CC4=NN(C)C=C43)C=C2F)CC5=C1NC=N5	EC50	>	10000	nM
cmpd.row.No.887	O=C1N(CC2=C(F)C=C(C3=CC=CC4=NN(C)C=C43)C=C2F)CC5=C1OC=N5	EC50	>	10000	nM
cmpd.row.No.888	O=C1N(CC2=C(F)C=C(C3=CC=CC4=NN(C)C=C43)C=C2F)CC5=CNC(C)=C51	EC50	>	10000	nM
cmpd.row.No.889	FC1=CC(F)=C2C(N(CC3=CC(C4=CN(C)N=C4)=[N+]([O-])C=C3)C=C2S(CC(NC5=NC=CC=C5)=O)(=O)=O)=C1	EC50
cmpd.row.No.890	FC1=CC(F)=C2C(N(CC3=CC=C(Br)C=C3F)C=C2S(CC(NC4=NOC(C)=C4)=O)(=O)=O)=C1	EC50
cmpd.row.No.891	FC1=CC(F)=C2C(N(CC3=CC=C(C4=C(C)N(C)N=C4C)C=C3F)C=C2S(CC(NC5=NC=CC=C5)=O)(=O)=O)=C1	EC50
cmpd.row.No.892	FC1=CC(F)=C2C(N(CC3=CC=C(C4=C(C)N(C)N=C4C)C=C3F)C=C2S(CC(NC5=NOC(C)=C5)=O)(=O)=O)=C1	EC50
cmpd.row.No.893	FC1=CC(F)=C2C(N(CC3=CC=C(C4=C(C)NN=C4C)C=C3F)C=C2S(CC(NC5=NC=CC=C5)=O)(=O)=O)=C1	EC50
cmpd.row.No.894	FC1=CC(F)=C2C(N(CC3=CC=C(C4=C(C)NN=C4C)C=C3F)C=C2S(CC(NC5=NOC(C)=C5)=O)(=O)=O)=C1	EC50
cmpd.row.No.895	FC1=CC(F)=C2C(N(CC3=CC=C(C4=CC=CN=C4Cl)C=C3F)C=C2S(CC(NC5=NC=CC=C5)=O)(=O)=O)=C1	EC50
cmpd.row.No.896	FC1=CC(F)=C2C(N(CC3=CC=C(C4=CC=NC=C4)C=C3F)C=C2S(CC(NC5=NC=CC=C5)=O)(=O)=O)=C1	EC50
cmpd.row.No.897	FC1=CC(F)=C2C(N(CC3=CC=C(C4=CN=C(OC)N=C4)C=C3F)C=C2S(CC(NC5=NOC(C)=C5)=O)(=O)=O)=C1	EC50
cmpd.row.No.898	FC1=CC(F)=C2C(N(CC3=CC=CC(C4=CC=C5C(NC=C5)=C4)=C3)C=C2O(CC(NC6=NC=CC=C6)=O)[S]=O)=C1	EC50
cmpd.row.No.899	FC1=CC(F)=C2C(N(CC3=CC=CC(C4=CC=C5C(NC=C5)=C4)=C3)C=C2O(CC(NC6=NC=CC=C6)=O)[S]=O)=C2	%max
cmpd.row.No.900	FC1=CC(F)=C2C(N(CC3=CC=CC(C4=CC=CN4)=C3)C=C2S(CC(NC5=NC=CC=C5)=O)(=O)=O)=C1	EC50
cmpd.row.No.901	FC1=CC(F)=C2C(N(CC3=CC=CC(C4=CC=CN4)=C3)C=C2S(CC(NC5=NC=CC=C5)=O)(=O)=O)=C2	%max
cmpd.row.No.902	FC1=CC(F)=C2C(N(CC3=CC=CC(C4=CC5=C(NN=C5)C=C4)=C3)C=C2S(CC(NC6=NC=CC=C6)=O)(=O)=O)=C1	EC50
cmpd.row.No.903	FC1=CC(F)=C2C(N(CC3=CC=CC(C4=CC5=CC=CC=C5N4)=C3)C=C2O(CC(NC6=NC=CC=C6)=O)[S]=O)=C1	EC50
cmpd.row.No.904	FC1=CC(F)=C2C(N(CC3=CC=CC(C4=CC5=CC=CC=C5N4)=C3)C=C2O(CC(NC6=NC=CC=C6)=O)[S]=O)=C2	%max
cmpd.row.No.905	FC1=CC(F)=C2C(N(CC3=CC=CC(C4=CC5=CN(C)N=C5C=C4)=C3)C=C2S(CC(NC6=NC=CC=C6)=O)(=O)=O)=C1	EC50
cmpd.row.No.906	FC1=CC(F)=C2C(N(CC3=CC=CC(C4=CC5C(N(C)N=C5)C=C4)=C3)C=C2S(CC(NC6=NC=CC=C6)=O)(=O)=O)=C1	EC50
cmpd.row.No.907	FC1=CC(F)=C2C(N(CC3=CC=CC(C4=CSC=C4)=C3)C=C2S(CC(NC5=NC=CC=C5)=O)(=O)=O)=C1	EC50
cmpd.row.No.908	FC1=CC(F)=C2C(N(CC3=CC=CC(N4CCOCC4)=C3)C=C2S(CC(NC5=NC=CC=C5)=O)(=O)=O)=C1	EC50
cmpd.row.No.909	FC1=CC(F)=C2C(N(CC3=CC=CC=N3)C=C2S(CC(NC4=NC=CC=C4)=O)(=O)=O)=C1	EC50
